# Supplementary material for: Unstable TTTTA/TTTCA expansions in MARCH6 are associated with Familial Adult Myoclonic Epilepsy type 3
Source: Nat Commun. 2019 Oct 29;10:4919. doi: 10.1038/s41467-019-12763-9 (PMC6820781; doi:10.1038/s41467-019-12763-9)
Supplement: Supplementary file 2 — Supplementary Data 1 [file 41467_2019_12763_MOESM2_ESM.xlsx]

## Sheet: Supplementary Data 1
Ensembl gene id	5-III-2 (raw read counts)	5-III-3 (raw read counts)	5-IV-4 (raw read counts)	2-III-16 (raw read counts)	2-IV-9 (raw read counts)	2-IV-11 (raw read counts)	2-III-24 (raw read counts)	Ctrl1 (raw read counts)	Ctrl2 (raw read counts)	Ctrl3 (raw read counts)	5-III-2 (normalized)	5-III-3 (normalized)	5-IV-4 (normalized)	2-III-16 (normalized)	2-IV-9 (normalized)	2-IV-11 (normalized)	2-III-24 (normalized)	Ctrl1 (normalized)	Ctrl2 (normalized)	Ctrl3 (normalized)	5-III-2 (normalized and divided by gene length in kb)	5-III-3 (normalized and divided by gene length in kb)	5-IV-4 (normalized and divided by gene length in kb)	2-III-16 (normalized and divided by gene length in kb)	2-IV-9 (normalized and divided by gene length in kb)	2-IV-11 (normalized and divided by gene length in kb)	2-III-24 (normalized and divided by gene length in kb)	Ctrl1 (normalized and divided by gene length in kb)	Ctrl2 (normalized and divided by gene length in kb)	Ctrl3 (normalized and divided by gene length in kb)	Gene name	Description	Chromosome name	Start position	End position	Gene biotype	GO:biological process	GO:molecular function	GO:cellular component	log2(FC) FAME2 vs Control	P-value FAME2 vs Control	Adjusted p-value FAME2 vs Control	log2(FC) FAME3 vs Control	P-value FAME3 vs Control	Adjusted p-value FAME3 vs Control	log2(FC) FAME2 and FAME3 vs Control	P-value FAME2 and FAME3 vs Control	Adjusted p-value FAME2 and FAME3 vs Control
ENSG00000229358	338	312	628	31	47	41	243	401	382	244	339.754	318.599	618.511	28.5373	44.2562	38.9735	247.216	404.986	394.352	236.83	130.977	122.821	238.439	11.0013	17.061	15.0245	95.3028	156.124	152.025	91.2992	DPY19L1P1	DPY19L1 pseudogene 1	7	32580949	32761787	unprocessed_pseudogene				0.362905	0.288883	0.653094	-2.84182	1.43413e-15	3.22148e-11	-0.293872	0.544276	0.983003
ENSG00000122863	1	5	9	102	38	251	4	2	8	2	1.00519	5.10575	8.86401	93.8968	35.7816	238.594	4.06939	2.01988	8.25869	1.94123	0.144216	0.732532	1.27174	13.4716	5.13366	34.2316	0.583844	0.289796	1.18489	0.278512	CHST3	carbohydrate sulfotransferase 3	10	71964365	72013564	protein_coding	carbohydrate metabolic process; sulfur compound metabolic process; chondroitin sulfate biosynthetic process	N-acetylglucosamine 6-O-sulfotransferase activity; sulfotransferase activity; chondroitin 6-sulfotransferase activity; transferase activity	Golgi membrane; Golgi apparatus; membrane; integral component of membrane	0.291556	0.63367	0.855898	3.68902	5.74965e-10	4.30514e-06	1.49936	0.00260665	0.369422
ENSG00000273014	162	134	320	6	24	21	144	145	144	105	162.841	136.834	315.165	5.52334	22.5989	19.9621	146.498	146.441	148.656	101.915	345.001	289.903	667.722	11.702	47.879	42.2925	310.377	310.257	314.95	215.921	RP11-225B17.2		7	32758882	32759353	lincRNA				0.512288	0.209352	0.581802	-2.6692	4.71777e-10	4.30514e-06	-0.176576	0.719365	0.984598
ENSG00000281332	124	93	251	10	19	19	93	133	110	88	124.643	94.967	247.207	9.20557	17.8908	18.0609	94.6133	134.322	113.557	85.4141	47.1063	35.8908	93.4268	3.47905	6.76145	6.82574	35.7571	50.7642	42.9165	32.2805	LINC00997	long intergenic non-protein coding RNA 997	7	32760279	32762924	lincRNA				0.476839	0.210836	0.583502	-2.49307	8.56378e-10	4.80921e-06	-0.204486	0.672536	0.98432
ENSG00000213025	116	80	130	0	1	0	90	98	226	6	116.602	81.692	128.036	0	0.941621	0	91.5613	98.9741	233.308	5.82369	326.616	228.829	358.643	0	2.63759	0	256.474	277.238	653.524	16.3129	COX20P1	COX20, cytochrome c oxidase assembly factor pseudogene 1	10	68632371	68632727	processed_pseudogene				-0.0666871	0.913447	0.973027	-3.6741	4.50524e-09	2.02402e-05	-0.253957	0.559204	0.983003
ENSG00000166863	6	12	21	43	42	54	3	4	7	0	6.03113	12.2538	20.6827	39.584	39.5481	51.331	3.05204	4.03976	7.22635	0	6.48509	13.1761	22.2394	42.5634	42.5248	55.1946	3.28177	4.34383	7.77027	0	TAC3	tachykinin 3	12	57010000	57028883	protein_coding	tachykinin receptor signaling pathway; neuropeptide signaling pathway; female pregnancy	receptor binding	extracellular region; extracellular space; extracellular exosome	1.4289	0.00917323	0.183183	2.88456	7.26796e-08	0.000233229	1.84991	9.79901e-05	0.0902109
ENSG00000204616	25	22	84	495	112	345	14	16	44	28	25.1297	22.4653	82.7307	455.676	105.462	327.948	14.2429	16.159	45.4228	27.1772	40.9946	36.6481	134.96	743.354	172.042	534.989	23.2347	26.3606	74.0992	44.3348	TRIM31	tripartite motif containing 31	6	30102897	30113106	protein_coding	innate immune response; negative regulation of viral entry into host cell; protein ubiquitination; negative regulation of viral transcription; positive regulation of sequence-specific DNA binding transcription factor activity; interferon-gamma-mediated signaling pathway; regulation of viral release from host cell	protein binding; zinc ion binding; metal ion binding; transferase activity	intracellular; cytoplasm; mitochondrion; cytosol	0.637414	0.234578	0.606361	2.86794	7.04068e-08	0.000233229	1.59483	0.0010298	0.239493
ENSG00000173809	79	83	140	31	14	27	51	87	2017	1897	79.4099	84.7555	137.885	28.5373	13.1827	25.6655	51.8847	87.8648	2082.22	1841.26	25.0031	26.6862	43.4145	8.98529	4.15072	8.08108	16.3365	27.6652	655.612	579.741	TDRD12	tudor domain containing 12	19	32719753	32829580	protein_coding	male meiosis; multicellular organism development; spermatogenesis; fertilization; cell differentiation; gene silencing by RNA; piRNA metabolic process; DNA methylation involved in gamete generation; meiotic cell cycle; positive regulation of protein targeting to mitochondrion	nucleotide binding; nucleic acid binding; helicase activity; ATP binding; hydrolase activity	PET complex	-2.36572	0.000232628	0.0249164	-3.40858	1.16346e-07	0.000300969	-2.19123	1.06172e-05	0.0336671
ENSG00000029534	389	332	492	1278	568	1232	190	274	255	333	391.018	339.022	484.566	1176.47	534.841	1171.11	193.296	276.723	263.246	323.215	352.269	305.425	436.546	1059.88	481.838	1055.05	174.141	249.3	237.158	291.185	ANK1	ankyrin 1	8	41653220	41896762	protein_coding	exocytosis; ER to Golgi vesicle-mediated transport; cytoskeleton organization; signal transduction; maintenance of epithelial cell apical/basal polarity; protein targeting to plasma membrane; positive regulation of organelle organization	structural molecule activity; structural constituent of cytoskeleton; protein binding; cytoskeletal adaptor activity; enzyme binding; spectrin binding; ATPase binding	cytoplasm; cytosol; cytoskeleton; plasma membrane; spectrin-associated cytoskeleton; membrane; basolateral plasma membrane; sarcoplasmic reticulum; M band; nucleus; Z disc; axolemma; A band; sarcolemma; neuron projection; postsynaptic membrane	0.584752	0.0770661	0.41971	1.74451	1.20586e-07	0.000300969	1.15897	0.00123581	0.251216
ENSG00000211897	482	157	3933	49151	18921	36624	241	86	1872	1236	484.501	160.321	3873.57	45246.3	17816.4	34813.8	245.181	86.8548	1932.53	1199.68	382.099	126.436	3054.87	35683.2	14050.8	27455.7	193.36	68.4975	1524.08	946.12	IGHG3	immunoglobulin heavy constant gamma 3 (G3m marker)	14	105769102	105771405	IG_C_gene				0.551094	0.398077	0.728851	3.39632	1.90729e-07	0.000428434	1.45165	0.00336277	0.401694
ENSG00000169894	8	19	21	38	76	52	4	6	7	13	8.04151	19.4019	20.6827	34.9812	71.5632	49.4298	4.06939	6.05964	7.22635	12.618	1.12131	2.70541	2.88401	4.8778	9.97883	6.89254	0.567439	0.844961	1.00765	1.75946	MUC3A	mucin 3A, cell surface associated	7	100949555	100968346	protein_coding	stimulatory C-type lectin receptor signaling pathway; O-glycan processing	extracellular matrix structural constituent; extracellular matrix constituent, lubricant activity	extracellular region; Golgi lumen; plasma membrane; membrane; integral component of membrane	0.925897	0.0562096	0.374714	2.40032	3.20586e-07	0.000654666	1.54939	0.000513984	0.185678
ENSG00000162992	2	1	2	174	5	11	0	0	0	2	2.01038	1.02115	1.96978	160.177	4.7081	10.4563	0	0	0	1.94123	1.17223	0.595423	1.14856	93.3976	2.74525	6.09698	0	0	0	1.13191	NEUROD1	neuronal differentiation 1	2	181673088	181680876	protein_coding	negative regulation of type B pancreatic cell apoptotic process; cellular response to glucose stimulus; regulation of cell cycle arrest; regulation of intestinal epithelial structure maintenance; positive regulation of sequence-specific DNA binding transcription factor activity; inner ear development; neuron development; embryonic organ morphogenesis; negative regulation of JAK-STAT cascade; posi…	E-box binding; protein dimerization activity; protein heterodimerization activity; sequence-specific DNA binding; double-stranded DNA binding; chromatin binding; DNA binding; transcriptional activator activity, RNA polymerase II core promoter proximal region sequence-specific binding; RNA polymerase II core promoter proximal region sequence-specific DNA binding; RNA polymerase II activating trans…	cytoplasm; nucleus; intracellular; nucleoplasm; RNA polymerase II transcription factor complex	0.585337	0.387062	0.720876	3.41756	4.19086e-07	0.000784493	1.14167	0.0156516	0.685092
ENSG00000205086	16	18	17	396	189	12	1	5	6	18	16.083	18.3807	16.7431	364.541	177.966	11.4069	1.01735	5.0497	6.19402	17.4711	25.5286	29.1757	26.5764	578.636	282.486	18.1062	1.61484	8.01539	9.83177	27.7319	C2orf91	chromosome 2 open reading frame 91	2	41935368	41954266	protein_coding				0.794873	0.211116	0.583885	3.17218	5.29427e-07	0.00091481	1.57767	0.00158172	0.287198
ENSG00000139572	26	30	27	77	112	62	27	21	22	25	26.1349	30.6345	26.592	70.8829	105.462	58.9356	27.4684	21.2087	22.7114	24.2654	14.7738	17.3174	15.0322	40.0695	59.6165	33.3158	15.5276	11.9891	12.8386	13.717	GPR84	G protein-coupled receptor 84	12	54362445	54364487	protein_coding	signal transduction; G-protein coupled receptor signaling pathway; adenylate cyclase-modulating G-protein coupled receptor signaling pathway; phospholipase C-activating G-protein coupled receptor signaling pathway; neuropeptide signaling pathway; neutrophil degranulation	signal transducer activity; G-protein coupled receptor activity; galanin receptor activity	plasma membrane; integral component of plasma membrane; membrane; integral component of membrane; specific granule membrane; receptor complex; tertiary granule membrane	0.20929	0.539697	0.810264	1.61041	6.26686e-07	0.00100552	0.94265	0.0139456	0.647515
ENSG00000106483	6	21	7	38	35	85	4	1	8	4	6.03113	21.4442	6.89423	34.9812	32.9567	80.7988	4.06939	1.00994	8.25869	3.88246	7.10381	25.2581	8.12041	41.2028	38.8183	95.1694	4.79316	1.18956	9.72755	4.57298	SFRP4	secreted frizzled related protein 4	7	37905932	38025695	protein_coding	positive regulation of receptor internalization; multicellular organism development; negative regulation of cell proliferation; response to hormone; positive regulation of gene expression; Wnt signaling pathway; cell differentiation; negative regulation of Wnt signaling pathway; regulation of BMP signaling pathway; positive regulation of apoptotic process; negative regulation of sequence-specific…	protein binding; Wnt-protein binding	extracellular region; extracellular space; nucleus; cytoplasm; cell surface	1.06163	0.0623913	0.390755	2.75989	7.38191e-07	0.00110547	1.67814	0.000508517	0.185678
ENSG00000185477	8	7	1	10	9	456	5	2	2	3	8.04151	7.14805	0.984889	9.20557	8.47459	433.462	5.08674	2.01988	2.06467	2.91185	0.784384	0.697235	0.096068	0.897929	0.826628	42.2807	0.49617	0.197023	0.201392	0.284027	GPRIN3	GPRIN family member 3	4	89236386	89308010	protein_coding				0.474176	0.479947	0.780548	3.2695	1.0461e-06	0.00146865	1.29788	0.00771013	0.532163
ENSG00000196436	13	149	307	29	10	17	182	511	224	222	13.0675	152.151	302.361	26.6962	9.41621	16.1598	185.157	516.079	231.243	215.477	13.8647	161.434	320.807	28.3248	9.99067	17.1456	196.453	547.564	245.351	228.622	NPIPB15	nuclear pore complex interacting protein family member B15	16	74377878	74392080	protein_coding			nucleoplasm; extracellular region	-0.739723	0.206563	0.578611	-2.85463	1.25793e-06	0.00166217	-0.976798	0.0489423	0.872978
ENSG00000205837	14	13	15	17	32	43	4	5	4	5	14.0726	13.275	14.7733	15.6495	30.1319	40.8747	4.06939	5.0497	4.12935	4.85308	23.3765	22.0514	24.5404	25.9958	50.0529	67.8981	6.75979	8.3882	6.85938	8.06159	LINC00487	long intergenic non-protein coding RNA 487	2	6728177	6770311	lincRNA				1.35652	0.00528851	0.141764	2.27755	1.42633e-06	0.0016863	1.72165	3.21007e-05	0.0540896
ENSG00000134243	5440	13782	5886	1207	1463	743	8714	10843	6961	2194	5468.23	14073.5	5797.06	1111.11	1377.59	706.276	8865.17	10950.8	7186.09	2129.53	9559.84	24604	10134.7	1942.5	2408.38	1234.75	15498.5	19144.7	12563.1	3722.95	SORT1	sortilin 1	1	109309568	109397951	protein_coding	ossification; transport; Golgi to endosome transport; endocytosis; G-protein coupled receptor signaling pathway; neuropeptide signaling pathway; multicellular organism development; endosome to lysosome transport; extrinsic apoptotic signaling pathway via death domain receptors; regulation of gene expression; myotube differentiation; vesicle organization; cell differentiation; endosome transport v…	protein binding; nerve growth factor receptor activity; enzyme binding; neurotensin receptor activity, non-G-protein coupled; nerve growth factor binding	nucleus; lysosome; lysosomal membrane; endosome; early endosome; endoplasmic reticulum; endoplasmic reticulum membrane; Golgi apparatus; cytosol; plasma membrane; clathrin-coated pit; cell surface; endosome membrane; membrane; integral component of membrane; clathrin-coated vesicle; trans-Golgi network transport vesicle; dendrite; cytoplasmic vesicle membrane; cytoplasmic vesicle; nuclear membran…	0.153751	0.748471	0.908223	-2.31515	1.39057e-06	0.0016863	-0.388683	0.42054	0.982348
ENSG00000239969	392	340	410	132	23	45	303	535	341	272	394.034	347.191	403.805	121.514	21.6573	42.7758	308.256	540.318	352.027	264.007	733.769	646.538	751.964	226.282	40.3301	79.657	574.034	1006.18	655.543	491.634	RP11-163E9.2		7	102364162	102380633	transcribed_unprocessed_pseudogene				0.0274469	0.951688	0.984388	-2.18903	1.66605e-06	0.00187122	-0.484283	0.303797	0.982348
ENSG00000134121	266	199	93	824	447	1084	220	80	80	160	267.38	203.209	91.5947	758.539	420.905	1030.42	223.817	80.7952	82.5869	155.298	390.621	296.872	133.813	1108.17	614.908	1505.36	326.978	118.035	120.653	226.879	CHL1	cell adhesion molecule L1 like	3	196596	409417	protein_coding	cognition; negative regulation of neuron apoptotic process; exploration behavior; neuron projection development; axon regeneration; cell differentiation; adult locomotory behavior; axon guidance; nervous system development; multicellular organism development; signal transduction; cell adhesion; neuron migration	protease binding	extracellular exosome; apical part of cell; dendrite; integral component of membrane; membrane; plasma membrane; proteinaceous extracellular matrix; extracellular region	0.426351	0.34966	0.694175	2.12684	2.85504e-06	0.00305394	1.26535	0.00457434	0.460778
ENSG00000168334	26	44	7	269	196	323	67	36	26	41	26.1349	44.9306	6.89423	247.63	184.558	307.035	68.1623	36.3578	26.8407	39.7952	4.32697	7.43884	1.14143	40.9983	30.5559	50.8337	11.2851	6.01951	4.44383	6.58861	XIRP1	xin actin binding repeat containing 1	3	39183210	39192596	protein_coding	heart development; actin cytoskeleton organization	RNA binding; actin binding; protein binding	cell junction	-0.561594	0.241301	0.612734	2.17822	3.37495e-06	0.00344598	0.981811	0.0444998	0.850054
ENSG00000269560	3	4	8	2	5	4	22	40	24	17	3.01557	4.0846	7.87912	1.84111	4.7081	3.8023	22.3817	40.3976	24.7761	16.5005	5.65772	7.66341	14.7826	3.45425	8.83322	7.13376	41.9918	75.7928	46.4842	30.9577	CTD-2192J16.21		19	12529768	12532973	sense_intronic				-2.02422	7.32108e-05	0.0131259	-2.40402	3.89322e-06	0.00380232	-2.10045	1.25894e-07	0.00214218
ENSG00000173702	288	483	1001	4176	1438	9977	47	37	712	228	289.494	493.215	985.874	3844.25	1354.05	9483.88	47.8153	37.3678	735.023	221.3	493.176	840.231	1679.51	6548.97	2306.73	16156.5	81.4572	63.6589	1252.17	377.002	MUC13	mucin 13, cell surface associated	3	124905442	124953819	protein_coding	stimulatory C-type lectin receptor signaling pathway; O-glycan processing; maintenance of gastrointestinal epithelium	protein homodimerization activity	extracellular region; extracellular space; Golgi lumen; cytosol; plasma membrane; membrane; integral component of membrane; apical plasma membrane; extracellular exosome	0.806257	0.203365	0.576759	2.89498	4.92338e-06	0.00425361	1.55425	0.00184897	0.308583
ENSG00000111879	37	19	13	112	58	253	26	9	13	26	37.192	19.4019	12.8036	103.102	54.614	240.495	26.451	9.08946	13.4204	25.236	18.2762	9.53408	6.29168	50.6646	26.8374	118.179	12.9981	4.46656	6.59478	12.401	FAM184A	family with sequence similarity 184 member A	6	118959763	119149387	protein_coding		protein binding	extracellular space	0.29204	0.576195	0.827323	2.35329	4.67433e-06	0.00425361	1.29248	0.00693737	0.509298
ENSG00000248278	77	69	62	15	15	15	44	31	49	52	77.3995	70.4594	61.0631	13.8084	14.1243	14.2586	44.7633	31.3081	50.5845	50.472	151.319	137.75	119.381	26.9958	27.6135	27.8761	87.5138	61.2085	98.8944	98.6745	SUMO2P17	SUMO2 pseudogene 17	17	48874860	48908983	transcribed_processed_pseudogene				0.615705	0.0358761	0.318839	-1.52396	4.81704e-06	0.00425361	-0.0619586	0.887195	0.993047
ENSG00000140297	111	143	113	356	806	1567	118	84	175	263	111.576	146.024	111.293	327.718	758.946	1489.55	120.047	84.8349	180.659	255.272	181.572	237.631	181.111	533.309	1235.06	2424	195.357	138.055	293.993	415.414	GCNT3	glucosaminyl (N-acetyl) transferase 3, mucin type	15	59594875	59640239	protein_coding	carbohydrate metabolic process; protein glycosylation; protein O-linked glycosylation; O-glycan processing; kidney morphogenesis; intestinal absorption; tissue morphogenesis; immunoglobulin production in mucosal tissue	transferase activity; acetylglucosaminyltransferase activity; beta-1,3-galactosyl-O-glycosyl-glycoprotein beta-1,6-N-acetylglucosaminyltransferase activity; N-acetyllactosaminide beta-1,6-N-acetylglucosaminyltransferase activity; transferase activity, transferring glycosyl groups; acetylgalactosaminyl-O-glycosyl-glycoprotein beta-1,6-N-acetylglucosaminyltransferase activity	integral component of membrane; membrane; Golgi membrane; Golgi apparatus; extracellular exosome	-0.293362	0.528351	0.804154	2.09504	6.01779e-06	0.00495084	1.02905	0.0308601	0.793418
ENSG00000162437	9	3	8	479	0	334	3	7	13	2	9.0467	3.06345	7.87912	440.947	0	317.492	3.05204	7.06958	13.4204	1.94123	2.07398	0.702304	1.80631	101.088	0	72.7858	0.699689	1.62072	3.07666	0.445032	RAVER2	ribonucleoprotein, PTB binding 2	1	64745095	64833232	protein_coding	mRNA splicing, via spliceosome	nucleotide binding; nucleic acid binding; RNA binding	nucleus; cytoplasm	0.201015	0.765431	0.915867	3.04267	6.17119e-06	0.00495084	0.824982	0.0672236	0.9132
ENSG00000154309	253	199	191	154	115	116	220	267	222	281	254.313	203.209	188.114	141.766	108.286	110.267	223.817	269.654	229.179	272.743	237.898	190.092	175.972	132.615	101.297	103.149	209.37	252.249	214.386	255.138	DISP1	dispatched RND transporter family member 1	1	222872271	223005995	protein_coding	smoothened signaling pathway; patched ligand maturation; multicellular organism development; determination of left/right symmetry; pattern specification process; embryonic pattern specification; dorsal/ventral pattern formation; peptide transport; regulation of protein secretion; diaphragm development; protein homotrimerization	protein binding; peptide transporter activity	membrane; integral component of membrane; basolateral plasma membrane	-0.206563	0.351786	0.695347	-1.01947	6.43155e-06	0.00498179	-0.525332	0.0519588	0.881042
ENSG00000116667	21	13	242	1903	58	118	13	22	21	27	21.109	13.275	238.343	1751.82	54.614	112.168	13.2255	22.2187	21.6791	26.2066	39.456	24.813	445.501	3274.43	102.082	209.659	24.7206	41.5302	40.5216	48.9843	C1orf21	chromosome 1 open reading frame 21	1	184387058	184629020	protein_coding		protein binding		1.16776	0.0776774	0.421101	2.95916	7.72774e-06	0.00578627	1.6101	0.00124782	0.251216
ENSG00000121858	8201	6564	11215	12230	12356	9619	3801	3451	5301	5588	8243.55	6702.83	11045.5	11258.4	11634.7	9143.57	3866.94	3485.3	5472.41	5423.8	8686.57	7063.04	11639.1	11863.5	12259.9	9634.95	4074.75	3672.6	5766.51	5715.28	TNFSF10	tumor necrosis factor superfamily member 10	3	172505508	172523507	protein_coding	apoptotic process; activation of cysteine-type endopeptidase activity involved in apoptotic process; immune response; signal transduction; cell surface receptor signaling pathway; cell-cell signaling; male gonad development; response to insulin; positive regulation of apoptotic process; positive regulation of I-kappaB kinase/NF-kappaB signaling; positive regulation of cysteine-type endopeptidase …	receptor binding; cytokine activity; tumor necrosis factor receptor binding; protein binding; tumor necrosis factor receptor superfamily binding; metal ion binding	extracellular region; extracellular space; integral component of plasma membrane; membrane; integral component of membrane; extracellular exosome	0.889146	0.00106809	0.0635474	1.17657	1.49037e-05	0.010462	1.02434	6.6564e-06	0.0253941
ENSG00000168779	320	615	492	1305	164	2653	46	80	141	248	321.66	628.007	484.566	1201.33	154.426	2521.87	46.798	80.7952	145.559	240.713	163.362	318.947	246.097	610.12	78.4286	1280.79	23.7674	41.0336	73.9256	122.251	SHOX2	short stature homeobox 2	3	158095954	158106503	protein_coding	skeletal system development; regulation of transcription, DNA-templated; multicellular organism development; nervous system development; heart development; negative regulation of transcription from RNA polymerase II promoter; osteoblast differentiation; positive regulation of mesenchymal cell proliferation; chondrocyte differentiation; chondrocyte development; heart valve development; cardiac atr…	DNA binding; sequence-specific DNA binding	nucleus	1.43101	0.0138601	0.222274	2.52117	1.44384e-05	0.010462	1.79097	0.000142858	0.11019
ENSG00000120075	1	6	1	27	46	30	5	0	4	5	1.00519	6.1269	0.984889	24.855	43.3146	28.5172	5.08674	0	4.12935	4.85308	0.492498	3.00191	0.482552	12.1779	21.2222	13.9722	2.49228	0	2.0232	2.37779	HOXB5	homeobox B5	17	48591257	48593961	protein_coding	transcription, DNA-templated; regulation of transcription, DNA-templated; transcription from RNA polymerase II promoter; multicellular organism development; anatomical structure morphogenesis; anterior/posterior pattern specification; endothelial cell differentiation; positive regulation of transcription from RNA polymerase II promoter; embryonic skeletal system morphogenesis; embryonic skeletal …	RNA polymerase II distal enhancer sequence-specific DNA binding; transcriptional activator activity, RNA polymerase II distal enhancer sequence-specific binding; DNA binding; transcription factor activity, sequence-specific DNA binding; protein binding; sequence-specific DNA binding	fibrillar center; nucleus; cytosol	-0.155335	0.799707	0.930697	2.46723	2.14538e-05	0.0146035	1.03144	0.0388073	0.825166
ENSG00000169418	77	176	227	773	512	328	149	123	63	160	77.3995	179.722	223.57	711.591	482.11	311.788	151.585	124.223	65.0372	155.298	45.369	105.347	131.049	417.111	282.597	182.76	88.8539	72.8151	38.1226	91.0307	NPR1	natriuretic peptide receptor 1	1	153678637	153693992	protein_coding	negative regulation of smooth muscle cell proliferation; dopamine metabolic process; intracellular signal transduction; positive regulation of cGMP biosynthetic process; cyclic nucleotide biosynthetic process; cell surface receptor signaling pathway; protein phosphorylation; cGMP biosynthetic process; receptor guanylyl cyclase signaling pathway; G-protein coupled receptor signaling pathway; body …	protein kinase binding; peptide hormone binding; natriuretic peptide receptor activity; phosphorus-oxygen lyase activity; lyase activity; GTP binding; ATP binding; protein kinase activity; guanylate cyclase activity; nucleotide binding; G-protein coupled peptide receptor activity; hormone binding	integral component of membrane; membrane; plasma membrane; intracellular; integral component of plasma membrane; guanylate cyclase complex, soluble; receptor complex	0.343731	0.41979	0.742632	1.7933	2.35244e-05	0.015542	1.08216	0.0101522	0.580218
ENSG00000152910	7	5	8	4	15	6	18	58	114	39	7.03632	5.10575	7.87912	3.68223	14.1243	5.70344	18.3123	58.5765	117.686	37.854	1.85998	1.34966	2.08277	0.973362	3.73363	1.50765	4.84067	15.4841	31.1093	10.0063	CNTNAP4	contactin associated protein like 4	16	76277278	76559238	protein_coding	cell adhesion; regulation of synaptic transmission, dopaminergic; regulation of synaptic transmission, GABAergic; regulation of grooming behavior		plasma membrane; membrane; integral component of membrane; cell junction; dendrite; presynaptic membrane; synapse	-2.4766	8.92378e-06	0.00344988	-2.32509	2.68638e-05	0.0170272	-2.26175	1.50123e-07	0.00214218
ENSG00000132170	15	24	41	84	48	125	3	21	16	15	15.0778	24.5076	40.3805	77.3268	45.1978	118.822	3.05204	21.2087	16.5174	14.5592	8.79943	14.3027	23.5661	45.128	26.3775	69.3445	1.78118	12.3774	9.63956	8.49678	PPARG	peroxisome proliferator activated receptor gamma	3	12287368	12434356	protein_coding	steroid hormone mediated signaling pathway; intracellular receptor signaling pathway; regulation of transcription, DNA-templated; transcription, DNA-templated; negative regulation of transcription from RNA polymerase II promoter; placenta development; transcription initiation from RNA polymerase II promoter; lipid metabolic process; activation of cysteine-type endopeptidase activity involved in a…	metal ion binding; sequence-specific DNA binding; zinc ion binding; RNA polymerase II transcription factor activity, ligand-activated sequence-specific DNA binding; steroid hormone receptor activity; transcription factor activity, sequence-specific DNA binding; DNA binding; core promoter sequence-specific DNA binding; chromatin binding; prostaglandin receptor activity; protein binding; transcript…	intracellular membrane-bounded organelle; nucleus; nucleoplasm; cytoplasm; cytosol; RNA polymerase II transcription factor complex; perinuclear region of cytoplasm	0.792382	0.122303	0.488148	2.11686	2.85787e-05	0.0170272	1.37214	0.0023516	0.355092
ENSG00000140505	9	44	29	123	182	62	23	6	27	10	9.0467	44.9306	28.5618	113.229	171.375	58.9356	23.399	6.05964	27.8731	9.70615	3.31624	16.4702	10.4699	41.5061	62.8208	21.604	8.57735	2.22127	10.2174	3.55797	CYP1A2	cytochrome P450 family 1 subfamily A member 2	15	74748844	74756202	protein_coding	lipid metabolic process; steroid catabolic process; cellular aromatic compound metabolic process; porphyrin-containing compound metabolic process; xenobiotic metabolic process; steroid metabolic process; toxin biosynthetic process; toxin metabolic process; post-embryonic development; alkaloid metabolic process; response to organic substance; regulation of gene expression; response to organic cycl…	monooxygenase activity; iron ion binding; electron carrier activity; oxidoreductase activity; oxidoreductase activity, acting on paired donors, with incorporation or reduction of molecular oxygen; oxidoreductase activity, acting on paired donors, with incorporation or reduction of molecular oxygen, reduced flavin or flavoprotein as one donor, and incorporation of one atom of oxygen; oxygen bindin…	endoplasmic reticulum; endoplasmic reticulum membrane; membrane; organelle membrane; intracellular membrane-bounded organelle	0.593174	0.27411	0.64125	2.24141	2.95395e-05	0.0170272	1.34054	0.00460149	0.460778
ENSG00000215252	21049	14432	17697	7489	7182	10583	15206	15091	23086	17288	21158.2	14737.2	17429.6	6894.05	6762.72	10059.9	15469.8	15241	23832.5	16780	30443.5	21204.7	25078.5	9919.5	9730.53	14474.7	22258.7	21929.5	34291.4	24143.9	GOLGA8B	golgin A8 family member B	15	34525207	34588503	protein_coding			Golgi cisterna membrane; membrane; cytosol; Golgi apparatus	-0.00866416	0.974279	0.991879	-1.12266	2.95624e-05	0.0170272	-0.414549	0.210001	0.982348
ENSG00000243970	311	357	255	164	129	102	204	330	297	295	312.614	364.551	251.147	150.971	121.469	96.9585	207.539	333.28	306.604	286.332	384.519	448.402	308.914	185.697	149.408	119.26	255.275	409.939	377.127	352.191	PPIEL	peptidylprolyl isomerase E like pseudogene	1	39531838	39558707	unprocessed_pseudogene				0.116651	0.665199	0.871898	-1.14715	2.81473e-05	0.0170272	-0.334887	0.338415	0.982348
ENSG00000103647	1	0	1	2	239	34	2	0	6	4	1.00519	0	0.984889	1.84111	225.047	32.3195	2.0347	0	6.19402	3.88246	0.281763	0	0.276073	0.51608	63.0827	9.05943	0.570342	0	1.73623	1.08829	CORO2B	coronin 2B	15	68578969	68727806	protein_coding	actin cytoskeleton organization	actin binding; protein binding; actin filament binding	cytoplasm; cytoskeleton; actin cytoskeleton; membrane	-0.314867	0.641317	0.859967	2.80672	3.17948e-05	0.0178552	0.609892	0.148855	0.976817
ENSG00000231964	2	1	3	33	18	13	1	3	4	1	2.01038	1.02115	2.95467	30.3784	16.9492	12.3575	1.01735	3.02982	4.12935	0.970615	4.35147	2.21028	6.39539	65.7541	36.6865	26.7478	2.20205	6.55805	8.93798	2.1009	RP11-67C2.2		10	45444570	45453121	antisense				-0.0299873	0.961538	0.98758	2.4112	3.37137e-05	0.018471	1.11011	0.0260245	0.764992
ENSG00000147862	28	9	18	123	14	220	3	8	12	20	28.1453	9.19035	17.728	113.229	13.1827	209.126	3.05204	8.07952	12.388	19.4123	14.0061	4.57345	8.8221	56.3466	6.56019	104.069	1.51881	4.02066	6.16474	9.66027	NFIB	nuclear factor I B	9	14081843	14398983	protein_coding	negative regulation of epithelial cell proliferation involved in lung morphogenesis; negative regulation of mesenchymal cell proliferation involved in lung development; negative regulation of pri-miRNA transcription from RNA polymerase II promoter; commissural neuron axon guidance; lung ciliated cell differentiation; Type II pneumocyte differentiation; Type I pneumocyte differentiation; Clara cel…	transcription factor activity, sequence-specific DNA binding; DNA binding; transcriptional activator activity, RNA polymerase II core promoter proximal region sequence-specific binding; RNA polymerase II transcription factor activity, sequence-specific DNA binding; RNA polymerase II core promoter proximal region sequence-specific DNA binding; double-stranded DNA binding	cerebellar mossy fiber; nucleus; intracellular; fibrillar center	0.580817	0.3391	0.687654	2.48112	3.88385e-05	0.0207721	1.3915	0.00490152	0.470992
ENSG00000135914	133	115	104	720	3457	4487	169	396	198	908	133.69	117.432	102.429	662.801	3255.18	4265.23	171.932	399.936	204.403	881.319	59.5236	52.2851	45.6049	295.103	1449.32	1899.03	76.5502	178.066	91.0074	392.395	HTR2B	5-hydroxytryptamine receptor 2B	2	231108230	231125118	protein_coding	neural crest cell migration; positive regulation of cytokine production; positive regulation of endothelial cell proliferation; G-protein coupled receptor internalization; heart morphogenesis; cardiac muscle hypertrophy; cGMP biosynthetic process; cellular calcium ion homeostasis; smooth muscle contraction; signal transduction; G-protein coupled receptor signaling pathway; phospholipase C-activat…	G-protein alpha-subunit binding; signal transducer activity; G-protein coupled receptor activity; G-protein coupled serotonin receptor activity; GTPase activator activity; drug binding; neurotransmitter receptor activity; serotonin binding	cytoplasm; plasma membrane; integral component of plasma membrane; membrane; integral component of membrane; cell junction; neuron projection; synapse	-1.31995	0.0147546	0.227824	2.19678	4.75055e-05	0.0248167	0.85883	0.0854824	0.956869
ENSG00000196542	23	6	42	39	56	605	8	3	33	4	23.1193	6.1269	41.3654	35.9017	52.7308	575.097	8.13878	3.02982	34.0671	3.88246	26.272	6.96239	47.0061	40.7974	59.9213	653.52	9.24862	3.44298	38.7126	4.41189	SPTSSB	serine palmitoyltransferase small subunit B	3	161344792	161372880	protein_coding	lipid metabolic process; sphingolipid metabolic process; endoplasmic reticulum organization; sphingolipid biosynthetic process; ceramide biosynthetic process; regulation of serine C-palmitoyltransferase activity	serine C-palmitoyltransferase activity; protein binding	endoplasmic reticulum; endoplasmic reticulum membrane; membrane; integral component of membrane; serine C-palmitoyltransferase complex	0.596698	0.363076	0.7044	2.65626	4.99139e-05	0.0253452	1.35837	0.00644811	0.506865
ENSG00000230533	365	347	360	731	1792	1339	366	126	400	432	366.894	354.339	354.56	672.927	1687.38	1272.82	372.349	127.252	412.935	419.306	610.472	589.582	589.95	1119.68	2807.63	2117.83	619.55	211.734	687.079	697.68	RP11-95M15.1		6	137673378	137763984	lincRNA				0.11194	0.786216	0.925034	1.66845	5.0774e-05	0.0253452	0.941348	0.0261801	0.766313
ENSG00000225964	107	111	217	172	137	132	27	44	31	71	107.555	113.348	213.721	158.336	129.002	125.476	27.4684	44.4373	32.0024	68.9137	164.836	173.713	327.542	242.66	197.704	192.3	42.0972	68.1032	49.0459	105.615	NRIR	negative regulator of interferon response (non-protein coding)	2	6828514	6840464	antisense				1.5956	2.76581e-05	0.00777633	1.52791	5.94252e-05	0.0290189	1.5299	4.33811e-07	0.00412684
ENSG00000069702	4441	1316	1878	543	256	439	1882	846	1528	1842	4464.04	1343.83	1849.62	499.863	241.055	417.302	1914.65	854.409	1577.41	1787.87	1535.09	462.116	636.046	171.892	82.8937	143.501	658.407	293.813	542.438	614.812	TGFBR3	transforming growth factor beta receptor 3	1	91680343	91906335	protein_coding	epithelial to mesenchymal transition; liver development; heart morphogenesis; muscular septum morphogenesis; outflow tract morphogenesis; ventricular compact myocardium morphogenesis; immune response; transforming growth factor beta receptor signaling pathway; cell growth; cell migration; BMP signaling pathway; response to follicle-stimulating hormone; response to prostaglandin E; response to lut…	protein binding; transforming growth factor beta binding; transforming growth factor beta-activated receptor activity; type II transforming growth factor beta receptor binding; transforming growth factor beta receptor binding; glycosaminoglycan binding; heparin binding; coreceptor activity; PDZ domain binding; SMAD binding; transforming growth factor beta receptor activity, type III; fibroblast g…	integral component of membrane; membrane; extracellular region; extracellular space; plasma membrane; integral component of plasma membrane; external side of plasma membrane; cell surface; inhibin-betaglycan-ActRII complex; receptor complex; extracellular exosome; proteinaceous extracellular matrix; cytoplasm	0.633796	0.142491	0.513248	-1.72909	6.50069e-05	0.0310692	-0.0413084	0.930037	0.995077
ENSG00000111961	327	229	140	336	472	782	25	38	73	197	328.697	233.843	137.885	309.307	444.445	743.349	25.4337	38.3777	75.3606	191.211	556.17	395.674	233.307	523.362	752.022	1257.78	43.035	64.9369	127.514	323.538	SASH1	SAM and SH3 domain containing 1	6	148272304	148552050	protein_coding	protein polyubiquitination; positive regulation of endothelial cell migration; positive regulation of lipopolysaccharide-mediated signaling pathway; positive regulation of JUN kinase activity; positive regulation of angiogenesis; regulation of protein K63-linked ubiquitination; positive regulation of p38MAPK cascade; positive regulation of NIK/NF-kappaB signaling; regulation of protein autoubiqui…	protein C-terminus binding; protein kinase binding; mitogen-activated protein kinase kinase kinase binding; protein complex scaffold	protein complex	1.22225	0.0215525	0.263204	2.10487	7.43678e-05	0.0348026	1.56258	0.000374395	0.170856
ENSG00000135929	36	46	27	184	87	420	23	28	35	82	36.1868	46.9729	26.592	169.383	81.921	399.241	23.399	28.2783	36.1318	79.5905	29.9064	38.8206	21.9769	139.986	67.7033	329.951	19.338	23.3705	29.861	65.7772	CYP27A1	cytochrome P450 family 27 subfamily A member 1	2	218781749	218815293	protein_coding	bile acid biosynthetic process; sterol metabolic process; oxidation-reduction process	monooxygenase activity; iron ion binding; steroid hydroxylase activity; oxidoreductase activity; oxidoreductase activity, acting on paired donors, with incorporation or reduction of molecular oxygen; heme binding; metal ion binding	mitochondrion; mitochondrial inner membrane; mitochondrial matrix; membrane; mitochondrial membrane	-0.122053	0.810647	0.934919	1.98383	8.19414e-05	0.0375643	1.01592	0.0332043	0.803668
ENSG00000211650	0	0	1	1	12	16	662	3	17	359	0	0	0.984889	0.920557	11.2995	15.2092	673.484	3.02982	17.5497	348.451	0	0	2.48083	2.31878	28.4621	38.3103	1696.43	7.63179	44.2058	877.71	IGLV5-45	immunoglobulin lambda variable 5-45	22	22375986	22376505	IG_V_gene	immune response; immunoglobulin production; immune system process; adaptive immune response	antigen binding	membrane; plasma membrane; extracellular space; extracellular region	-3.20138	2.21019e-06	0.00124283	-2.65371	8.7313e-05	0.0389214	-1.25619	0.00508913	0.474927
ENSG00000225849	9	5	3	26	23	20	6	0	1	4	9.0467	5.10575	2.95467	23.9345	21.6573	19.0115	6.10409	0	1.03234	3.88246	5.76958	3.25622	1.88435	15.2643	13.812	12.1247	3.89291	0	0.658378	2.47606	MKRN7P	makorin ring finger protein 7, pseudogene	20	46463719	46477232	transcribed_processed_pseudogene				0.751686	0.206209	0.578468	2.25789	8.83671e-05	0.0389214	1.32433	0.00668603	0.506865
ENSG00000214929	144	119	45	60	120	562	53	14	14	33	144.747	121.517	44.32	55.2334	112.995	534.223	53.9194	14.1392	14.4527	32.0303	53.4024	44.8319	16.3512	20.3776	41.6877	197.094	19.8928	5.21644	5.33212	11.8171	SPATA31D1	SPATA31 subfamily D member 1	9	81988772	81995256	protein_coding	spermatogenesis; cell differentiation		membrane; integral component of membrane	1.38377	0.0183322	0.250041	2.27371	0.000103971	0.0449134	1.6721	0.000355594	0.169138
ENSG00000165995	26	35	11	116	255	1005	20	9	92	66	26.1349	35.7403	10.8338	106.785	240.113	955.327	20.347	9.08946	94.9749	64.0606	8.02669	10.9767	3.32733	32.7963	73.7449	293.405	6.24907	2.7916	29.1692	19.6746	CACNB2	calcium voltage-gated channel auxiliary subunit beta 2	10	18140677	18541869	protein_coding	transport; ion transport; calcium ion transport; chemical synaptic transmission; neuromuscular junction development; visual perception; regulation of ion transmembrane transport; positive regulation of calcium ion transport; cardiac conduction; calcium ion import; calcium ion transmembrane transport; membrane depolarization during AV node cell action potential; regulation of heart rate by cardiac…	high voltage-gated calcium channel activity; voltage-gated calcium channel activity involved in cardiac muscle cell action potential; voltage-gated calcium channel activity involved in AV node cell action potential; voltage-gated ion channel activity; voltage-gated calcium channel activity; calcium channel activity; protein binding; actin filament binding	plasma membrane; integral component of plasma membrane; voltage-gated calcium channel complex; membrane; sarcolemma; L-type voltage-gated calcium channel complex	-0.529694	0.386631	0.720796	2.35667	0.000109371	0.0463546	1.02887	0.0393104	0.826471
ENSG00000227712	12	20	22	77	182	102	9	48	10	21	12.0623	20.423	21.6676	70.8829	171.375	96.9585	9.15613	48.4771	10.3234	20.3829	13.4324	22.7428	24.1287	78.9342	190.841	107.972	10.1961	53.9834	11.496	22.6981	RP11-418J17.3		1	119260265	119327303	lincRNA				-0.192868	0.710676	0.891327	1.96209	0.000115797	0.0474005	0.973957	0.0430221	0.849044
ENSG00000166984	1	0	1	136	67	129	9	3	0	27	1.00519	0	0.984889	125.196	63.0886	122.624	9.15613	3.02982	0	26.2066	1.46529	0	1.4357	182.501	91.9659	178.752	13.3471	4.41665	0	38.2021	TCP10L2	t-complex 10-like 2	6	167146414	167196913	protein_coding				-1.38035	0.0334672	0.311356	2.44539	0.000116059	0.0474005	0.5079	0.241336	0.982348
ENSG00000146373	421	222	46	67	13	1936	3	15	42	13	423.184	226.695	45.3049	61.6773	12.2411	1840.31	3.05204	15.1491	43.3581	12.618	629.739	337.344	67.418	91.7817	18.2159	2738.56	4.54173	22.5433	64.521	18.7768	RNF217	ring finger protein 217	6	124962545	125092633	protein_coding	protein polyubiquitination; protein ubiquitination; positive regulation of proteasomal ubiquitin-dependent protein catabolic process; protein ubiquitination involved in ubiquitin-dependent protein catabolic process	ubiquitin-protein transferase activity; transferase activity; ubiquitin conjugating enzyme binding; metal ion binding; ubiquitin protein ligase activity	ubiquitin ligase complex; cytoplasm; cytosol; membrane; integral component of membrane	1.68614	0.0122848	0.209604	2.57258	0.000133266	0.0534564	1.68035	0.000749486	0.221049
ENSG00000197085	4	1	0	52	14	61	1	2	1	10	4.02075	1.02115	0	47.869	13.1827	57.985	1.01735	2.01988	1.03234	9.70615	5.66303	1.43824	0	67.4211	18.5672	81.669	1.43288	2.8449	1.45399	13.6706	NPSR1-AS1	NPSR1 antisense RNA 1	7	34346512	34871582	processed_transcript				-0.37577	0.565664	0.822718	2.43423	0.000139628	0.0550258	0.935957	0.0568832	0.889166
ENSG00000121690	441	213	149	696	626	640	217	115	271	166	443.288	217.505	146.749	640.708	589.455	608.367	220.764	116.143	279.763	161.122	298.812	146.616	98.9205	431.889	397.341	410.089	148.813	78.2899	188.583	108.609	DEPDC7	DEP domain containing 7	11	33015864	33033582	protein_coding	signal transduction; intracellular signal transduction; positive regulation of GTPase activity; regulation of small GTPase mediated signal transduction	GTPase activator activity	cytosol	0.43481	0.275058	0.641663	1.49808	0.000162305	0.0617941	0.97205	0.0104397	0.584194
ENSG00000137968	4388	203	1924	31	38	51	417	143	2349	437	4410.77	207.293	1894.93	28.5373	35.7816	48.4793	424.234	144.421	2424.96	424.159	1132.13	53.2067	486.378	7.32476	9.18419	12.4433	108.89	37.0691	622.422	108.87	SLC44A5	solute carrier family 44 member 5	1	75202131	75611116	protein_coding	phosphatidylcholine biosynthetic process; choline transport; transmembrane transport	choline transmembrane transporter activity	plasma membrane; membrane; integral component of membrane	0.914241	0.149494	0.522353	-2.39656	0.000159697	0.0617941	0.148139	0.762513	0.985773
ENSG00000274253	12	30	21	9	14	10	13	332	35	55	12.0623	30.6345	20.6827	8.28501	13.1827	9.50574	13.2255	335.3	36.1318	53.3838	28.0518	71.243	48.0993	19.2675	30.6574	22.1064	30.757	779.767	84.0274	124.148	RP11-566K19.6		15	22757857	22778741	sense_overlapping				-1.74106	0.00512089	0.139853	-2.34675	0.000167794	0.062428	-1.77948	0.000224058	0.127888
ENSG00000142178	91	279	70	6	18	17	9	255	334	95	91.4722	284.901	68.9423	5.52334	16.9492	16.1598	9.15613	257.535	344.8	92.2084	34.9999	109.011	26.3793	2.11339	6.48524	6.18319	3.5034	98.5401	131.93	35.2816	SIK1	salt inducible kinase 1	21	43414515	43427128	protein_coding	regulation of sodium ion transport; protein phosphorylation; cell cycle; multicellular organism development; regulation of mitotic cell cycle; regulation of myotube differentiation; negative regulation of triglyceride biosynthetic process; phosphorylation; cell differentiation; negative regulation of CREB transcription factor activity; cellular response to hormone stimulus; intracellular signal t…	nucleotide binding; magnesium ion binding; protein kinase activity; protein serine/threonine kinase activity; protein binding; ATP binding; cAMP response element binding protein binding; kinase activity; transferase activity; protein kinase binding; metal ion binding; 14-3-3 protein binding	nucleus; cytoplasm	-0.236931	0.703992	0.888773	-2.35395	0.000169528	0.062428	-0.575132	0.24948	0.982348
ENSG00000121440	3	4	0	3	5	3	20	20	10	34	3.01557	4.0846	0	2.76167	4.7081	2.85172	20.347	20.1988	10.3234	33.0009	2.07113	2.80536	0	1.89675	3.23359	1.9586	13.9746	13.8728	7.09022	22.6655	PDZRN3	PDZ domain containing ring finger 3	3	73382433	73624940	protein_coding	neuromuscular junction development; protein ubiquitination	ubiquitin-protein transferase activity; zinc ion binding; transferase activity; metal ion binding; ubiquitin protein ligase activity	cytosol; nucleus; nucleoplasm; neuromuscular junction	-2.42045	2.51065e-05	0.0072992	-2.09997	0.00018284	0.066244	-2.11924	1.01417e-06	0.00723583
ENSG00000188822	1521	2187	1676	1224	1334	1113	2171	2838	2155	1714	1528.89	2233.26	1650.67	1126.76	1256.12	1057.99	2208.66	2866.21	2224.68	1663.63	290.996	425.058	314.175	214.458	239.079	201.368	420.377	545.529	423.427	316.642	CNR2	cannabinoid receptor 2	1	23870526	23913362	protein_coding	negative regulation of nitric-oxide synthase activity; negative regulation of inflammatory response; negative regulation of action potential; cannabinoid signaling pathway; negative regulation of mast cell activation; response to lipopolysaccharide; negative regulation of synaptic transmission, GABAergic; leukocyte chemotaxis; sensory perception of pain; G-protein coupled receptor signaling pathw…	cannabinoid receptor activity; G-protein coupled receptor activity; signal transducer activity	neuronal cell body; neuron projection; extrinsic component of cytoplasmic side of plasma membrane; dendrite; integral component of membrane; membrane; plasma membrane; integral component of plasma membrane; cell projection; perikaryon	-0.304155	0.225825	0.598282	-0.930957	0.000213164	0.0760049	-0.560386	0.0284121	0.785293
ENSG00000142089	40	259	155	1131	2344	1544	31	39	355	321	40.2075	264.478	152.658	1041.15	2207.16	1467.69	31.5378	39.3876	366.479	311.567	64.0248	421.143	243.086	1657.88	3514.59	2337.08	50.2194	62.7192	583.566	496.127	IFITM3	interferon induced transmembrane protein 3	11	319669	327537	protein_coding	immune system process; immune response; response to biotic stimulus; response to virus; negative regulation of viral transcription; response to interferon-gamma; response to interferon-alpha; response to interferon-beta; negative regulation of viral genome replication; innate immune response; negative regulation of viral entry into host cell; defense response to virus; type I interferon signaling…	protein binding	lysosome; lysosomal membrane; endosome; plasma membrane; membrane; integral component of membrane; late endosome membrane; extracellular exosome	-0.124079	0.838627	0.945662	2.24549	0.000225673	0.0792076	1.09485	0.0281431	0.785293
ENSG00000256039	3	0	0	1	3	4	9	7	374	4	3.01557	0	0	0.920557	2.82486	3.8023	9.15613	7.06958	386.094	3.88246	3.47415	0	0	1.06055	3.25445	4.38052	10.5485	8.14467	444.809	4.47288	RP11-291B21.2		12	10553363	10558049	lincRNA				-2.6453	8.91181e-05	0.0143928	-2.48077	0.000239129	0.0826392	-2.00884	4.11736e-05	0.0618449
ENSG00000128591	4	9	13	55	249	145	41	3	8	26	4.02075	9.19035	12.8036	50.6306	234.464	137.833	41.7113	3.02982	8.25869	25.236	0.444675	1.01641	1.41601	5.5995	25.9305	15.2437	4.61306	0.335083	0.91337	2.79098	FLNC	filamin C	7	128830377	128859274	protein_coding	cell junction assembly; muscle fiber development	actin binding; protein binding; cytoskeletal protein binding; ankyrin binding; actin filament binding	cytoplasm; cytosol; cytoskeleton; plasma membrane; focal adhesion; membrane; sarcoplasm; Z disc; sarcolemma; costamere	-0.700049	0.243245	0.614603	2.16242	0.000251402	0.0855644	0.91363	0.0673498	0.9132
ENSG00000170409	0	0	1	0	0	0	3	7	49	1	0	0	0.984889	0	0	0	3.05204	7.06958	50.5845	0.970615	0	0	2.9755	0	0	0	9.22068	21.3582	152.823	2.93237	CTA-313A17.2		7	102327256	102329530	unprocessed_pseudogene				-2.27739	0.000688068	0.0479554	-2.44995	0.000258067	0.0865219	-1.90584	9.37674e-05	0.0892009
ENSG00000168646	505	314	21	25	4	13	152	27	417	361	507.62	320.641	20.6827	23.0139	3.76648	12.3575	154.637	27.2684	430.484	350.392	490.929	310.098	20.0026	22.2572	3.64263	11.9511	149.552	26.3717	416.329	338.871	AXIN2	axin 2	17	65528563	65561647	protein_coding	somitogenesis; positive regulation of protein phosphorylation; intramembranous ossification; secondary heart field specification; chondrocyte differentiation involved in endochondral bone morphogenesis; multicellular organism development; cell proliferation; negative regulation of cell proliferation; positive regulation of epithelial to mesenchymal transition; positive regulation of cell death; W…	GTPase activator activity; protein binding; beta-catenin binding; enzyme binding; ubiquitin protein ligase binding; I-SMAD binding	nucleus; cytoplasm; centrosome; cytosol; plasma membrane; beta-catenin destruction complex	0.101989	0.873482	0.95839	-2.3384	0.000268984	0.0888556	-0.317278	0.522902	0.982348
ENSG00000183762	302	289	194	336	442	344	126	140	98	231	303.567	295.112	191.069	309.307	416.196	326.997	128.186	141.392	101.169	224.212	304.48	296	191.643	310.238	417.449	327.981	128.572	141.817	101.473	224.887	KREMEN1	kringle containing transmembrane protein 1	22	29073078	29168333	protein_coding	cell communication; Wnt signaling pathway; regulation of canonical Wnt signaling pathway	protein binding	membrane; integral component of membrane	0.776473	0.0163703	0.237417	1.16355	0.00030938	0.0977408	0.95938	0.000449884	0.183733
ENSG00000235621	743	507	119	237	440	260	874	2283	668	1550	746.855	517.723	117.202	218.172	414.313	247.149	889.162	2305.69	689.601	1504.45	232.883	161.435	36.5456	68.03	129.19	77.0655	277.257	718.956	215.03	469.116	LINC00494	long intergenic non-protein coding RNA 494	20	48359950	48370629	lincRNA				-1.31242	0.00981307	0.189713	-1.83062	0.000317637	0.0977408	-1.44394	0.000462307	0.183733
ENSG00000132688	16	26	4	98	30	45	9	3	8	16	16.083	26.5499	3.93956	90.2146	28.2486	42.7758	9.15613	3.02982	8.25869	15.5298	2.89367	4.77688	0.708809	16.2315	5.08252	7.69626	1.64738	0.545128	1.48591	2.79414	NES	nestin	1	156668763	156677397	protein_coding	G2/M transition of mitotic cell cycle; multicellular organism development; nervous system development; central nervous system development; brain development; positive regulation of intermediate filament depolymerization; embryonic camera-type eye development; negative regulation of protein binding; negative regulation of catalytic activity; negative regulation of neuron apoptotic process; cell pr…	structural molecule activity; intermediate filament binding	cytoplasm; intermediate filament; extracellular matrix; intermediate filament cytoskeleton	0.618737	0.275688	0.642146	2.02095	0.000305704	0.0977408	1.24579	0.00859414	0.54504
ENSG00000183785	5	5	11	29	57	30	10	14	4	7	5.02594	5.10575	10.8338	26.6962	53.6724	28.5172	10.1735	14.1392	4.12935	6.79431	3.3109	3.36347	7.13688	17.5864	35.3573	18.786	6.7019	9.31433	2.72025	4.47583	TUBA8	tubulin alpha 8	22	18110331	18146554	protein_coding	microtubule-based process; cytoskeleton organization	GTPase activity; nucleotide binding; structural constituent of cytoskeleton; GTP binding	microtubule; cytoplasm; cytoskeleton; microtubule cytoskeleton; membrane; integral component of membrane	-0.22811	0.657561	0.868041	1.74574	0.000309608	0.0977408	0.845766	0.0737066	0.924872
ENSG00000255893	428	325	274	54	46	73	83	285	177	128	430.221	331.874	269.86	49.7101	43.3146	69.3919	84.4399	287.833	182.724	124.239	740.483	571.211	464.475	85.5595	74.5517	119.435	145.335	495.409	314.498	213.836	RP11-685N10.1		11	94472908	94473570	antisense				0.909907	0.02218	0.266339	-1.4581	0.00031331	0.0977408	0.155955	0.737382	0.984788
ENSG00000172020	111	19	344	110	228	351	26	2	7	43	111.576	19.4019	338.802	101.261	214.69	333.651	26.451	2.01988	7.22635	41.7365	62.1247	10.8028	188.643	56.3816	119.538	185.775	14.7278	1.12465	4.02358	23.2386	GAP43	growth associated protein 43	3	115623324	115721490	protein_coding	protein kinase C-activating G-protein coupled receptor signaling pathway; multicellular organism development; nervous system development; axon guidance; response to wounding; cell differentiation; regulation of growth; regulation of filopodium assembly; axon development; glial cell differentiation; axon choice point recognition; tissue regeneration; cell fate commitment	protein binding; calmodulin binding; phosphatidylserine binding; lysophosphatidic acid binding; phosphatidylinositol phosphate binding	plasma membrane; postsynaptic density; membrane; cell junction; filopodium membrane; growth cone membrane; cell projection; synapse; cytoplasm; axon; cell periphery	1.95905	0.00205821	0.0901314	2.28536	0.000323299	0.0981387	1.87984	0.000110106	0.0952217
ENSG00000172575	7224	5106	3988	15425	31926	22410	5984	3337	8179	11030	7261.48	5213.99	3927.74	14199.6	30062.2	21302.4	6087.81	3370.17	8443.48	10705.9	3801.82	2729.84	2056.41	7434.34	15739.4	11153.1	3187.33	1764.49	4420.67	5605.18	RASGRP1	RAS guanyl releasing protein 1	15	38488103	38565575	protein_coding	MAPK cascade; cytokine production; positive regulation of protein phosphorylation; inflammatory response to antigenic stimulus; signal transduction; small GTPase mediated signal transduction; Ras protein signal transduction; regulation of phosphatidylinositol 3-kinase signaling; cell differentiation; secretory granule localization; positive regulation of granulocyte macrophage colony-stimulating …	phosphatidylserine binding; guanyl-nucleotide exchange factor activity; Ras guanyl-nucleotide exchange factor activity; calcium ion binding; zinc ion binding; lipid binding; diacylglycerol binding; phosphatidylcholine binding; protein homodimerization activity; metal ion binding	Golgi membrane; cytoplasm; endoplasmic reticulum; endoplasmic reticulum membrane; Golgi apparatus; cytosol; plasma membrane; membrane; mast cell granule; intracellular	-0.331622	0.412177	0.738113	1.44701	0.000345005	0.103331	0.692661	0.111412	0.96866
ENSG00000234665	0	1	4	4	1	4	10	290	2	10	0	1.02115	3.93956	3.68223	0.941621	3.8023	10.1735	292.883	2.06467	9.70615	0	0.990446	3.8211	3.57151	0.913308	3.68797	9.86758	284.076	2.00259	9.41431	RP11-262H14.3		9	62856999	62898087	lincRNA				-2.55634	0.000156953	0.0199145	-2.41225	0.000362171	0.107045	-2.0408	3.77376e-05	0.059833
ENSG00000140465	97	294	323	1334	1243	350	263	110	258	259	97.5033	300.218	318.119	1228.02	1170.43	332.701	267.562	111.093	266.343	251.389	52.6902	162.236	171.91	663.617	632.497	179.79	144.589	60.0342	143.93	135.849	CYP1A1	cytochrome P450 family 1 subfamily A member 1	15	74719542	74725610	protein_coding	positive regulation of G1/S transition of mitotic cell cycle; cellular response to copper ion; demethylation; hepatocyte differentiation; maternal process involved in parturition; oxidation-reduction process; response to hyperoxia; digestive tract development; response to arsenic-containing substance; response to antibiotic; camera-type eye development; 9-cis-retinoic acid biosynthetic process; r…	aromatase activity; metal ion binding; demethylase activity; heme binding; enzyme binding; oxidoreductase activity, acting on paired donors, with incorporation or reduction of molecular oxygen, reduced flavin or flavoprotein as one donor, and incorporation of one atom of oxygen; flavonoid 3'-monooxygenase activity; oxidoreductase activity, acting on paired donors, with incorporation or reduction …	intracellular membrane-bounded organelle; endoplasmic reticulum membrane; endoplasmic reticulum; mitochondrion; cytoplasm; membrane; organelle membrane	0.101406	0.834111	0.94342	1.71936	0.000373744	0.108669	0.959823	0.0335501	0.804611
ENSG00000081985	393	170	162	1825	921	1421	199	87	543	359	395.039	173.596	159.552	1680.02	867.233	1350.77	202.452	87.8648	560.559	348.451	126.696	55.6753	51.1713	538.812	278.138	433.215	64.9302	28.1798	179.781	111.755	IL12RB2	interleukin 12 receptor subunit beta 2	1	67307364	67396900	protein_coding	cell surface receptor signaling pathway; positive regulation of cell proliferation; peptidyl-tyrosine phosphorylation; cytokine-mediated signaling pathway; response to lipopolysaccharide; interferon-gamma production; positive regulation of interferon-gamma production; response to cytokine	cytokine receptor activity; protein kinase binding	plasma membrane; integral component of plasma membrane; external side of plasma membrane; membrane; integral component of membrane	-0.219542	0.660407	0.869055	1.77347	0.000377341	0.108669	0.892847	0.0583763	0.899068
ENSG00000259425	0	2	0	6	3	2	3	92	34	18	0	2.0423	0	5.52334	2.82486	1.90115	3.05204	92.9145	35.0994	17.4711	0	3.5956	0	9.7242	4.97335	3.34709	5.37332	163.582	61.7948	30.7589	RP11-566K19.5		15	22770523	22776199	transcribed_unprocessed_pseudogene				-3.06201	3.55383e-06	0.00180177	-2.3203	0.000396628	0.109993	-2.1539	1.54566e-05	0.0403921
ENSG00000095303	635	1064	295	576	1634	1011	172	88	367	298	638.295	1086.5	290.542	530.241	1538.61	961.03	174.984	88.8747	378.867	289.243	128.585	218.877	58.5299	106.817	309.953	193.6	35.2506	17.9038	76.323	58.2682	PTGS1	prostaglandin-endoperoxide synthase 1	9	122370530	122395703	protein_coding	prostaglandin biosynthetic process; lipid metabolic process; fatty acid metabolic process; fatty acid biosynthetic process; prostaglandin metabolic process; xenobiotic metabolic process; inflammatory response; response to oxidative stress; regulation of blood pressure; cyclooxygenase pathway; oxidation-reduction process; cellular oxidant detoxification; regulation of cell proliferation	peroxidase activity; prostaglandin-endoperoxide synthase activity; oxidoreductase activity; heme binding; metal ion binding; dioxygenase activity	nucleus; cytoplasm; endoplasmic reticulum; endoplasmic reticulum membrane; Golgi apparatus; membrane; organelle membrane; intracellular membrane-bounded organelle; extracellular exosome; photoreceptor outer segment	1.28656	0.0101744	0.192017	1.77431	0.000392232	0.109993	1.45833	0.000312947	0.159486
ENSG00000175265	51306	31290	27790	12223	19704	25562	39223	37607	45687	43401	51572.2	31951.8	27370.1	11252	18553.7	24298.6	39903.4	37980.8	47164.3	42125.7	27475.9	17022.8	14581.8	5994.66	9884.76	12945.4	21259.2	20234.8	25127.5	22443.1	GOLGA8A	golgin A8 family member A	15	34379068	34437466	protein_coding			Golgi cisterna membrane; membrane; cytosol; Golgi apparatus	-0.1726	0.590452	0.833823	-1.13721	0.00039156	0.109993	-0.527258	0.113424	0.969145
ENSG00000280119	18	16	19	17	7	26	30	69	52	53	18.0934	16.3384	18.7129	15.6495	6.59135	24.7149	30.5204	69.6858	53.6815	51.4426	3.76554	3.40029	3.89446	3.25691	1.37177	5.14358	6.35181	14.5028	11.172	10.7061	AC093642.1		2	242001209	242006013	TEC				-1.37478	0.0014145	0.072309	-1.52781	0.000401774	0.110062	-1.41193	2.71739e-05	0.0533009
ENSG00000164047	77	179	45	51	86	53	342	135	191	189	77.3995	182.786	44.32	46.9484	80.9794	50.3804	347.933	136.342	197.176	183.446	103.892	245.35	59.49	63.018	108.697	67.6247	467.024	183.009	264.666	246.237	CAMP	cathelicidin antimicrobial peptide	3	48223347	48225491	protein_coding	cellular response to tumor necrosis factor; cellular response to interleukin-6; cellular response to interleukin-1; cellular response to peptidoglycan; cellular response to lipopolysaccharide; killing by host of symbiont cells; defense response to Gram-positive bacterium; defense response to Gram-negative bacterium; positive regulation of angiogenesis; innate immune response; negative regulation …		cell projection; specific granule; cytoplasm; extracellular space; extracellular region	-0.966342	0.0347013	0.313988	-1.6154	0.00043796	0.118529	-1.17417	0.00217489	0.346755
ENSG00000250722	126	98	218	262	75	1395	24	7	137	42	126.654	100.073	214.706	241.186	70.6216	1326.05	24.4163	7.06958	141.43	40.7658	161.137	127.319	273.163	306.852	89.8493	1687.09	31.0641	8.99437	179.936	51.8649	SELENOP	selenoprotein P	5	42799880	42887392	protein_coding	selenium compound metabolic process; platelet degranulation; response to oxidative stress; brain development; locomotory behavior; post-embryonic development; sexual reproduction; growth	selenium binding	extracellular region; extracellular space; platelet dense granule lumen; extracellular exosome; membrane; integral component of membrane	0.96041	0.133221	0.502091	2.23615	0.000469468	0.124067	1.41288	0.0043814	0.453047
ENSG00000234263	12	9	6	52	48	34	1	12	15	10	12.0623	9.19035	5.90934	47.869	45.1978	32.3195	1.01735	12.1193	15.485	9.70615	23.8857	18.1987	11.7017	94.79	89.5006	63.999	2.01455	23.9986	30.6635	19.2201	RP3-325F22.3		6	136629172	136647999	antisense				-0.0302128	0.954358	0.985109	1.77598	0.000464092	0.124067	0.898073	0.059724	0.899657
ENSG00000126870	2174	2263	1803	2258	2092	2440	3107	3206	3154	3125	2185.28	2310.86	1775.76	2078.62	1969.87	2319.4	3160.9	3237.87	3255.99	3033.17	789.195	834.548	641.299	750.675	711.402	837.631	1141.53	1169.33	1175.87	1095.4	WDR60	WD repeat domain 60	7	158856578	158956747	protein_coding	cell projection organization; intraciliary transport involved in cilium assembly; embryonic skeletal system morphogenesis; cilium assembly	protein binding; dynein light chain binding	cilium; spindle pole; centrosome; interphase microtubule organizing center; ciliary base; pericentriolar material; extracellular space; cytoplasmic dynein complex; cell projection; extracellular exosome; ciliary tip	-0.592895	0.000308688	0.0303077	-0.571328	0.000504674	0.130305	-0.581308	2.47995e-06	0.0141551
ENSG00000134532	13	8	5	194	166	54	13	6	16	57	13.0675	8.1692	4.92445	178.588	156.309	51.331	13.2255	6.05964	16.5174	55.3251	11.6987	7.31352	4.40864	159.882	139.937	45.9543	11.8402	5.42492	14.7873	49.5301	SOX5	SRY-box 5	12	23529500	23951032	protein_coding	transcription, DNA-templated; regulation of transcription, DNA-templated; transcription from RNA polymerase II promoter; positive regulation of chondrocyte differentiation; asymmetric neuroblast division; positive regulation of cartilage development; cellular response to transforming growth factor beta stimulus; positive regulation of mesenchymal stem cell differentiation	DNA binding; transcription factor activity, sequence-specific DNA binding; protein binding	nucleus	-0.914814	0.112553	0.477722	1.96345	0.00049967	0.130305	0.803817	0.10711	0.967708
ENSG00000266976	44	1	67	264	1034	147	0	28	60	21	44.2283	1.02115	65.9876	243.027	973.636	139.734	0	28.2783	61.9402	20.3829	9.93225	0.229317	14.8187	54.576	218.647	31.3798	0	6.3504	13.9098	4.57735	AC079466.1		19	28606688	28615229	lincRNA				0.300305	0.655001	0.867357	2.33106	0.000521588	0.133141	1.06792	0.0292735	0.788891
ENSG00000148655	16	23	10	86	12	425	0	3	27	16	16.083	23.4865	9.84889	79.1679	11.2995	403.994	0	3.02982	27.8731	15.5298	43.118	62.9664	26.4045	212.246	30.2934	1083.09	0	8.12284	74.7268	41.635	C10orf11	chromosome 10 open reading frame 11	10	75431453	76560167	protein_coding	cell differentiation; melanocyte differentiation			0.342135	0.608487	0.842436	2.29736	0.000574071	0.13866	1.107	0.0251908	0.763997
ENSG00000251230	19	23	54	58	171	98	24	21	16	47	19.0986	23.4865	53.184	53.3923	161.017	93.1562	24.4163	21.2087	16.5174	45.6189	29.2699	35.9946	81.5081	81.8273	246.77	142.768	37.4197	32.5038	25.314	69.914	MIR3945HG	MIR3945 host gene	4	184844585	184855751	lincRNA				0.22695	0.639459	0.859257	1.64725	0.000561544	0.13866	0.959895	0.0296543	0.790412
ENSG00000172752	7	8	3	2	1	0	13	6	13	6	7.03632	8.1692	2.95467	1.84111	0.941621	0	13.2255	6.05964	13.4204	5.82369	2.24229	2.60331	0.941577	0.586716	0.30007	0	4.21463	1.93105	4.27673	1.85586	COL6A5	collagen type VI alpha 5 chain	3	130345516	130484844	protein_coding	collagen catabolic process; cell adhesion	protein binding	collagen trimer; proteinaceous extracellular matrix; extracellular region; extracellular matrix	-0.578362	0.314909	0.673247	-2.11658	0.000568469	0.13866	-0.917416	0.0585866	0.899068
ENSG00000107338	64	177	201	871	969	959	371	298	290	437	64.3321	180.744	197.963	801.805	912.431	911.6	377.436	300.962	299.378	424.159	23.1161	64.9456	71.1329	288.108	327.859	327.56	135.622	108.143	107.574	152.411	SHB	SH2 domain containing adaptor protein B	9	37919134	38069211	protein_coding	angiogenesis; apoptotic process; signal transduction; multicellular organism development; positive regulation of signal transduction; cell differentiation; vascular endothelial growth factor receptor signaling pathway	SH3/SH2 adaptor activity; protein binding	P-body; nucleoplasm; cytoplasm; cytosol; plasma membrane; membrane	-1.13579	0.00142036	0.0724589	1.21574	0.000560273	0.13866	0.381695	0.403279	0.982348
ENSG00000134202	13	14	11	3365	5173	2729	1017	360	24	782	13.0675	14.2961	10.8338	3097.68	4871.01	2594.12	1034.64	363.578	24.7761	759.021	13.748	15.0406	11.398	3259	5124.68	2729.21	1088.52	382.513	26.0664	798.549	GSTM3	glutathione S-transferase mu 3	1	109733932	109741038	protein_coding	glutathione metabolic process; establishment of blood-nerve barrier; metabolic process; nitrobenzene metabolic process; xenobiotic catabolic process; response to estrogen; cellular detoxification of nitrogen compound; glutathione derivative biosynthetic process	glutathione transferase activity; transferase activity; enzyme binding; identical protein binding; protein homodimerization activity; glutathione binding; protein binding	nucleus; cytoplasm; cytosol; extracellular exosome; sperm fibrous sheath	-3.07139	2.69522e-07	0.000277855	2.04972	0.000569677	0.13866	0.456785	0.316999	0.982348
ENSG00000122642	859	711	320	230	627	622	1220	1542	1285	1329	863.457	726.038	315.165	211.728	590.396	591.257	1241.16	1557.33	1326.55	1289.95	1158.23	973.894	422.756	284.008	791.947	793.101	1664.88	2088.97	1779.41	1730.31	FKBP9	FK506 binding protein 9	7	32957404	33006931	protein_coding	protein peptidyl-prolyl isomerization; protein folding; chaperone-mediated protein folding	peptidyl-prolyl cis-trans isomerase activity; calcium ion binding; FK506 binding; isomerase activity; metal ion binding	cytoplasm; endoplasmic reticulum	-0.994091	0.0140513	0.223245	-1.39275	0.000583448	0.139426	-1.13615	0.00064829	0.20509
ENSG00000073910	1835	1329	1134	3027	2998	3185	521	1499	1276	1376	1844.52	1357.11	1116.86	2786.53	2822.98	3027.58	530.038	1513.9	1317.26	1335.57	2631.27	1935.96	1593.24	3975.07	4027.07	4318.94	756.117	2159.63	1879.12	1905.23	FRY	FRY microtubule binding protein	13	32031300	32299122	protein_coding	cell morphogenesis; neuron projection development; negative regulation of catalytic activity; actin filament reorganization; negative regulation of tubulin deacetylation	enzyme inhibitor activity	spindle pole; cytoplasm; microtubule organizing center; cytoskeleton; cell cortex; site of polarized growth	0.279544	0.426762	0.747325	1.19854	0.000649941	0.15208	0.757991	0.0270857	0.773796
ENSG00000178795	6	1	2	2	291	2	1	0	2	10	6.03113	1.02115	1.96978	1.84111	274.012	1.90115	1.01735	0	2.06467	9.70615	10.6369	1.80097	3.47404	3.24712	483.266	3.35299	1.79426	0	3.6414	17.1184	GDPD4	glycerophosphodiester phosphodiesterase domain containing 4	11	77216558	77301687	protein_coding	lipid metabolic process	phosphoric diester hydrolase activity; glycerophosphodiester phosphodiesterase activity; hydrolase activity; metal ion binding	membrane; integral component of membrane	0.138211	0.837332	0.94509	2.2992	0.000649499	0.15208	0.670522	0.121519	0.971215
ENSG00000126947	495	168	116	665	962	278	116	157	99	228	497.568	171.553	114.247	612.171	905.839	264.26	118.012	158.561	102.201	221.3	232.4	80.1276	53.3616	285.927	423.092	123.428	55.1202	74.0591	47.7353	103.363	ARMCX1	armadillo repeat containing, X-linked 1	X	101550531	101554700	protein_coding		protein binding	membrane; integral component of membrane	0.687694	0.163469	0.536413	1.6753	0.000675612	0.156456	1.14906	0.00659273	0.506865
ENSG00000163121	105	80	28	567	701	826	65	29	79	323	105.545	81.692	27.5769	521.956	660.076	785.174	66.1276	29.2883	81.5546	313.509	67.3117	52.0995	17.5873	332.88	420.967	500.749	42.1732	18.6787	52.0118	199.942	NEURL3	neuralized E3 ubiquitin protein ligase 3	2	96497643	96508109	protein_coding	protein ubiquitination	zinc ion binding; transferase activity; metal ion binding; ubiquitin protein ligase activity		-0.527959	0.347622	0.69278	1.90168	0.000689201	0.157706	0.871838	0.0777207	0.939165
ENSG00000049323	361	457	157	90	55	82	603	179	136	212	362.873	466.666	154.628	82.8501	51.7892	77.9471	613.461	180.779	140.398	205.77	451.054	580.069	192.203	102.983	64.3743	96.8888	762.537	224.71	174.516	255.774	LTBP1	latent transforming growth factor beta binding protein 1	2	32946972	33399509	protein_coding	ventricular septum development; transmembrane receptor protein serine/threonine kinase signaling pathway; sequestering of TGFbeta in extracellular matrix; aorta development; coronary vasculature development	transforming growth factor beta-activated receptor activity; calcium ion binding; protein binding; growth factor binding; transforming growth factor beta binding; microfibril binding	extracellular matrix; microfibril; extracellular region; proteinaceous extracellular matrix; extracellular space; protein complex	0.149456	0.75918	0.912924	-1.66224	0.000695051	0.157706	-0.356189	0.441289	0.982348
ENSG00000156234	1	3	2	74	13	4	1	1	4	5	1.00519	3.06345	1.96978	68.1212	12.2411	3.8023	1.01735	1.00994	4.12935	4.85308	1.1534	3.51515	2.26022	78.1655	14.046	4.36293	1.16735	1.15885	4.7382	5.56865	CXCL13	C-X-C motif chemokine ligand 13	4	77511753	77611834	protein_coding	germinal center formation; lymphocyte chemotaxis across high endothelial venule; chronic inflammatory response; regulation of humoral immune response; chemotaxis; defense response; inflammatory response; immune response; cell surface receptor signaling pathway; G-protein coupled receptor signaling pathway; positive regulation of cytosolic calcium ion concentration; cell-cell signaling; positive r…	cytokine activity; chemokine activity; heparin binding; fibroblast growth factor binding; CXCR5 chemokine receptor binding; CCR10 chemokine receptor binding; protein heterodimerization activity; receptor agonist activity; CXCR3 chemokine receptor binding	extracellular region; extracellular space; cell	-0.109132	0.869082	0.957099	2.20319	0.000724982	0.16124	0.992277	0.0458185	0.856329
ENSG00000253320	1299	1030	711	2033	2772	3144	744	892	1125	1579	1305.74	1051.78	700.256	1871.49	2610.17	2988.6	756.907	900.866	1161.38	1532.6	2667.5	2148.69	1430.55	3823.27	5332.33	6105.42	1546.29	1840.38	2372.58	3130.95	AZIN1-AS1	AZIN1 antisense RNA 1	8	102864300	102977876	antisense				-0.0809175	0.806579	0.933216	1.11594	0.000721566	0.16124	0.581309	0.108761	0.967708
ENSG00000146281	4751	5652	10836	4693	3782	4522	7010	8388	10205	8858	4775.65	5771.54	10672.3	4320.18	3561.21	4298.5	7131.61	8471.37	10535	8597.71	1014.37	1225.9	2266.84	917.624	756.417	913.019	1514.79	1799.36	2237.68	1826.19	PM20D2	peptidase M20 domain containing 2	6	89146050	89165565	protein_coding	proteolysis; metabolic process; regulation of cellular protein metabolic process	hydrolase activity; dipeptidase activity	nucleoplasm; extracellular exosome	-0.284659	0.353393	0.696595	-1.03575	0.000735776	0.162037	-0.576949	0.0553813	0.889048
ENSG00000185745	14234	13517	21427	16553	11891	12379	2693	5651	6951	6394	14307.9	13802.9	21103.2	15238	11196.8	11767.2	2739.72	5707.17	7175.77	6206.11	4407.16	4251.62	6500.3	4693.67	3448.89	3624.57	843.899	1757.95	2210.31	1911.63	IFIT1	interferon induced protein with tetratricopeptide repeats 1	10	89392546	89406486	protein_coding	immune system process; response to virus; viral process; intracellular transport of viral protein in host cell; negative regulation of protein binding; positive regulation of viral genome replication; negative regulation of viral genome replication; innate immune response; regulation of defense response to virus; negative regulation of defense response to virus by host; negative regulation of hel…	RNA binding; protein binding	cytoplasm; cytosol; host cell	1.48278	1.30319e-05	0.00441692	1.14471	0.000764001	0.166619	1.2919	4.63593e-06	0.0220508
ENSG00000018236	11	4	5	4	0	0	6	12	17	12	11.0571	4.0846	4.92445	3.68223	0	0	6.10409	12.1193	17.5497	11.6474	15.126	5.58769	6.73659	5.03725	0	0	8.35032	16.579	24.0078	15.9335	CNTN1	contactin 1	12	40692442	41072418	protein_coding	cell adhesion; Notch signaling pathway; nervous system development; neuron projection development; positive regulation of peptidyl-tyrosine phosphorylation; cerebellum development; positive regulation of neuron projection development; positive regulation of sodium ion transport; positive regulation of gene expression	carbohydrate binding; glycoprotein binding	plasma membrane; membrane; anchored component of membrane; extracellular exosome; membrane raft; myelin sheath	-0.682382	0.250579	0.621682	-2.07447	0.000816832	0.176428	-0.942599	0.0550903	0.889048
ENSG00000196968	4646	5923	5059	6937	7305	7891	10163	10682	8965	11722	4670.11	6048.27	4982.56	6385.91	6878.54	7500.98	10339.3	10788.2	9254.9	11377.6	2207.57	2859.03	2355.26	3018.63	3251.5	3545.72	4887.41	5099.59	4374.8	5378.19	FUT11	fucosyltransferase 11	10	73772291	73780251	protein_coding	protein glycosylation; fucosylation	protein binding; fucosyltransferase activity; transferase activity; transferase activity, transferring glycosyl groups; alpha-(1->3)-fucosyltransferase activity	Golgi membrane; Golgi apparatus; membrane; integral component of membrane; Golgi cisterna membrane; extracellular exosome	-0.97938	2.38874e-08	4.9164e-05	-0.583939	0.000869648	0.182569	-0.754298	2.80148e-05	0.0533009
ENSG00000173157	4	3	3	3	0	0	3	44	7	9	4.02075	3.06345	2.95467	2.76167	0	0	3.05204	44.4373	7.22635	8.73554	0.867851	0.661224	0.637744	0.596087	0	0	0.658762	9.59148	1.55976	1.8855	ADAMTS20	ADAM metallopeptidase with thrombospondin type 1 motif 20	12	43353866	43551921	protein_coding	proteolysis; positive regulation of signal transduction; extracellular matrix organization; negative regulation of apoptotic process; positive regulation of melanocyte differentiation; regulation of developmental pigmentation	endopeptidase activity; metalloendopeptidase activity; peptidase activity; metallopeptidase activity; zinc ion binding; hydrolase activity; metal ion binding	extracellular matrix; extracellular region; proteinaceous extracellular matrix; extracellular space	-1.49901	0.0232542	0.27165	-2.21412	0.000859633	0.182569	-1.52336	0.00224629	0.353296
ENSG00000271853	62	71	50	17	23	15	37	43	30	75	62.3217	72.5017	49.2445	15.6495	21.6573	14.2586	37.6419	43.4274	30.9701	72.7961	97.8363	113.817	77.3069	24.5675	33.9989	22.384	59.0924	68.1749	48.6187	114.28	RP1-178F15.5		1	153626332	153634340	processed_transcript				0.366357	0.314588	0.673142	-1.28288	0.00086692	0.182569	-0.184382	0.658297	0.98432
ENSG00000274767	20	11	7	11	9	9	31	44	44	14	20.1038	11.2327	6.89423	10.1261	8.47459	8.55517	31.5378	44.4373	45.4228	13.5886	41.3658	23.1124	14.1857	20.8357	17.4374	17.6032	64.8926	91.4349	93.4625	27.9601	AC131056.3		17	36183235	36196471	antisense				-1.22068	0.0112584	0.201705	-1.61272	0.000937705	0.195034	-1.34335	0.00043764	0.183674
ENSG00000283828	9	9	10	9	11	7	35	17	19	32	9.0467	9.19035	9.84889	8.28501	10.3578	6.65402	35.6072	17.169	19.6144	31.0597	4.04231	4.1065	4.40076	3.70197	4.62816	2.9732	15.9103	7.67157	8.76425	13.8783	RP11-98F14.12		13	113149432	113154002	antisense				-1.3126	0.00256809	0.101017	-1.43946	0.00096807	0.199502	-1.3391	7.21805e-05	0.0858316
ENSG00000054793	8	17	8	167	192	75	9	21	37	64	8.04151	17.3596	7.87912	153.733	180.791	71.293	9.15613	21.2087	38.1964	62.1194	1.08128	2.33421	1.05945	20.6714	24.3097	9.58626	1.23116	2.85179	5.136	8.35275	ATP9A	ATPase phospholipid transporting 9A (putative)	20	51596514	51768634	protein_coding	retrograde vesicle-mediated transport, Golgi to ER; endocytosis; phospholipid transport; phospholipid translocation	nucleotide binding; magnesium ion binding; phospholipid-translocating ATPase activity; ATP binding; hydrolase activity; metal ion binding	endosome; early endosome; Golgi apparatus; trans-Golgi network; plasma membrane; membrane; integral component of membrane; early endosome membrane; perinuclear region of cytoplasm; recycling endosome	-1.15808	0.0294174	0.297655	1.69246	0.00104267	0.212515	0.641944	0.195079	0.982348
ENSG00000268902	4	7	6	0	0	0	3	3	21	3	4.02075	7.14805	5.90934	0	0	0	3.05204	3.02982	21.6791	2.91185	5.08313	9.03673	7.47072	0	0	0	3.85846	3.83037	27.4072	3.68122	CSAG2	CSAG family member 2	X	152708261	152714549	protein_coding				-0.361656	0.580585	0.828846	-2.18685	0.00105013	0.212515	-0.596235	0.22484	0.982348
ENSG00000182389	2092	7184	6613	8841	6243	6790	2203	2239	2956	3120	2102.85	7335.94	6513.07	8138.65	5878.54	6454.4	2241.22	2261.25	3051.59	3028.32	660.756	2305.09	2046.53	2557.31	1847.15	2028.09	704.232	710.528	958.864	951.554	CACNB4	calcium voltage-gated channel auxiliary subunit beta 4	2	151832768	152099475	protein_coding	regulation of voltage-gated calcium channel activity; calcium ion transmembrane transport; cardiac conduction; membrane depolarization; regulation of ion transmembrane transport; neuromuscular junction development; chemical synaptic transmission; calcium ion transport; ion transport; transport	high voltage-gated calcium channel activity; protein binding; calcium channel activity; voltage-gated calcium channel activity; voltage-gated ion channel activity	cytoplasmic side of plasma membrane; voltage-gated calcium channel complex; plasma membrane; cytosol	0.924724	0.0155047	0.231373	1.25006	0.00106731	0.214062	1.06525	0.000653954	0.20509
ENSG00000167286	0	0	0	1	1	1	2	21	5	13	0	0	0	0.920557	0.941621	0.950574	2.0347	21.2087	5.16168	12.618	0	0	0	1.93394	1.9782	1.997	4.27457	44.5562	10.8439	26.5084	CD3D	CD3d molecule	11	118338954	118342744	protein_coding	cell surface receptor signaling pathway; T cell differentiation; T cell costimulation; positive thymic T cell selection; positive regulation of transcription from RNA polymerase II promoter; regulation of immune response; T cell receptor signaling pathway; membrane organization	transcription coactivator activity; transmembrane signaling receptor activity; protein heterodimerization activity	cytoplasm; plasma membrane; membrane; integral component of membrane; clathrin-coated vesicle membrane; T cell receptor complex; alpha-beta T cell receptor complex	-2.76333	3.65216e-05	0.00877298	-2.17393	0.00110069	0.214999	-2.0745	3.22199e-05	0.0540896
ENSG00000215241	15	156	287	31	75	47	198	217	234	336	15.0778	159.299	282.663	28.5373	70.6216	44.677	201.435	219.157	241.567	326.127	29.1641	308.123	546.737	55.1978	136.599	86.4158	389.623	423.901	467.247	630.806	RP11-266K4.9		12	8235415	8242564	lincRNA				-0.587107	0.290726	0.654457	-1.82052	0.0010905	0.214999	-0.891581	0.0557906	0.889166
ENSG00000223416	12	14	4	1	0	3	5	29	5	19	12.0623	14.2961	3.93956	0.920557	0	2.85172	5.08674	29.2883	5.16168	18.4417	34.6617	41.0807	11.3206	2.64528	0	8.1946	14.6171	84.1616	14.8324	52.9934	RPS26P15	ribosomal protein S26 pseudogene 15	1	58056133	58056480	processed_pseudogene				-0.43958	0.476821	0.778944	-2.07543	0.00109876	0.214999	-0.73564	0.13976	0.976817
ENSG00000171444	520	286	93	783	308	1690	80	25	159	300	522.698	292.049	91.5947	720.796	290.019	1606.47	81.3878	25.2485	164.141	291.185	616.026	344.194	107.949	849.495	341.802	1893.31	95.9197	29.7566	193.449	343.176	MCC	mutated in colorectal cancers	5	113022099	113488830	protein_coding	signal transduction; negative regulation of epithelial cell migration; Wnt signaling pathway; establishment of protein localization; negative regulation of epithelial cell proliferation; negative regulation of canonical Wnt signaling pathway	receptor activity; protein binding	nucleus; nucleoplasm; cytoplasm; cytosol; plasma membrane; membrane; lamellipodium; cell projection	0.825475	0.167131	0.541118	1.94569	0.00112356	0.217573	1.28767	0.00718285	0.518536
ENSG00000163898	563	403	1399	573	616	860	300	226	174	246	565.921	411.523	1377.86	527.479	580.038	817.494	305.204	228.246	179.627	238.771	1017.84	740.15	2478.17	948.704	1043.23	1470.31	548.929	410.515	323.069	429.445	LIPH	lipase H	3	185506262	185552613	protein_coding	lipid metabolic process; lipid catabolic process; lipid digestion	phospholipase activity; heparin binding; hydrolase activity; carboxylic ester hydrolase activity	extracellular region; extracellular space; plasma membrane; membrane	1.56018	9.26542e-05	0.0147139	1.29927	0.00113548	0.21776	1.39398	1.55686e-05	0.0403921
ENSG00000137673	558	2927	701	5356	24374	16111	876	16	631	3883	560.895	2988.91	690.408	4930.5	22951.1	15314.7	891.197	16.159	651.404	3768.9	498.574	2656.81	613.696	4382.67	20401	13613.1	792.175	14.3636	579.026	3350.13	MMP7	matrix metallopeptidase 7	11	102520508	102530753	protein_coding	proteolysis; aging; extracellular matrix disassembly; collagen catabolic process; response to nutrient levels; estrous cycle; maternal process involved in female pregnancy; cellular response to mechanical stimulus	metalloendopeptidase activity; serine-type endopeptidase activity; protein binding; heparin binding; peptidase activity; metallopeptidase activity; zinc ion binding; hydrolase activity; metal ion binding	extracellular region; proteinaceous extracellular matrix; extracellular space; cell surface; extracellular matrix; extracellular exosome	0.140199	0.832115	0.942769	2.14941	0.00115361	0.21776	1.06037	0.033063	0.803668
ENSG00000266088	16	9	11	1	0	1	3	27	32	1	16.083	9.19035	10.8338	0.920557	0	0.950574	3.05204	27.2684	33.0348	0.970615	18.3074	10.4614	12.3321	1.04787	0	1.08204	3.47415	31.0397	37.6036	1.10486	RP5-1028K7.2		17	40517026	40527002	lincRNA				-0.348733	0.593296	0.835382	-2.15155	0.00114714	0.21776	-0.59924	0.226609	0.982348
ENSG00000123610	894	619	238	574	1000	885	301	358	149	185	898.639	632.092	234.404	528.4	941.621	841.258	306.222	361.558	153.818	179.564	933.651	656.719	243.536	548.987	978.307	874.034	318.152	375.645	159.811	186.56	TNFAIP6	TNF alpha induced protein 6	2	151357592	151380048	protein_coding	inflammatory response; cell adhesion; signal transduction; cell-cell signaling; positive regulation of cell migration; ovulation; neutrophil degranulation; negative regulation of inflammatory response	protein binding; hyaluronic acid binding	extracellular region; extracellular space; tertiary granule lumen; ficolin-1-rich granule lumen	1.09161	0.0132486	0.217372	1.43022	0.00116672	0.218401	1.22146	0.000614635	0.201622
ENSG00000258545	18	54	27	5	23	17	2	4	0	2	18.0934	55.1421	26.592	4.60279	21.6573	16.1598	2.0347	4.03976	0	1.94123	31.4668	95.8993	46.247	8.00485	37.6648	28.1039	3.5386	7.02567	0	3.37605	RHOXF1-AS1	RHOXF1 antisense RNA 1	X	120036236	120146854	antisense				2.90533	8.85096e-07	0.00064409	1.92434	0.00124876	0.219393	2.13606	7.11842e-06	0.0253941
ENSG00000001617	0	5	7	2	4	5	114	7	6	28	0	5.10575	6.89423	1.84111	3.76648	4.75287	115.978	7.06958	6.19402	27.1772	0	5.45486	7.36563	1.967	4.02402	5.07785	123.908	7.55297	6.61754	29.0355	SEMA3F	semaphorin 3F	3	50155045	50189075	protein_coding	neural crest cell migration; axon guidance; facial nerve structural organization; trigeminal nerve structural organization; nerve development; branchiomotor neuron axon guidance; ventral trunk neural crest cell migration; negative regulation of axon extension involved in axon guidance; axon extension involved in axon guidance; negative chemotaxis; sympathetic ganglion development; sympathetic neu…	chemorepellent activity	extracellular region; extracellular space	-2.04354	0.00202877	0.0893164	-2.13639	0.00125402	0.219393	-1.86256	0.000176734	0.118438
ENSG00000144834	2	11	43	12	31	49	1	4	6	1	2.01038	11.2327	42.3502	11.0467	29.1902	46.5781	1.01735	4.03976	6.19402	0.970615	1.72713	9.65004	36.3834	9.49028	25.0775	40.0156	0.87401	3.47058	5.32132	0.833862	TAGLN3	transgelin 3	3	111998664	112013887	protein_coding	central nervous system development; negative regulation of transcription from RNA polymerase II promoter	actin filament binding	nucleus; myelin sheath	1.61918	0.011841	0.206026	2.06743	0.00127946	0.219393	1.65229	0.000731503	0.219751
ENSG00000151364	619	22	12	94	807	93	32	17	8	28	622.212	22.4653	11.8187	86.5324	759.888	88.4034	32.5551	17.169	8.25869	27.1772	479.547	17.3143	9.1088	66.6916	585.656	68.1336	25.0907	13.2324	6.36508	20.9458	KCTD14	potassium channel tetramerization domain containing 14	11	78015715	78046191	protein_coding	protein homooligomerization	protein binding		1.82764	0.00608503	0.150858	2.14967	0.00125223	0.219393	1.6787	0.000764567	0.221388
ENSG00000243554	258	288	256	237	253	275	347	347	329	368	259.339	294.091	252.132	218.172	238.23	261.408	353.02	350.449	339.639	357.186	580.176	657.922	564.053	488.081	532.953	584.805	789.753	784.002	759.818	799.075	AC004967.7		7	97969005	97972254	unprocessed_pseudogene				-0.377573	0.0236695	0.274145	-0.540976	0.00121606	0.219393	-0.455493	0.00077748	0.221388
ENSG00000267943	5	5	1	7	23	3	0	0	0	2	5.02594	5.10575	0.984889	6.4439	21.6573	2.85172	0	0	0	1.94123	1.23792	1.25757	0.242584	1.58717	5.33431	0.702395	0	0	0	0.478136	CTD-2620I22.3		19	53007512	53013180	lincRNA				1.22499	0.0695748	0.405987	2.16826	0.00126729	0.219393	1.44062	0.00386841	0.428326
ENSG00000223722	96	337	210	147	117	141	440	550	414	162	96.4981	344.128	206.827	135.322	110.17	134.031	447.633	555.467	427.387	157.24	240.045	856.039	514.494	336.622	274.054	333.41	1113.52	1381.76	1063.15	391.143	RP11-467L13.5		12	31754720	31755121	processed_pseudogene				-0.784946	0.0787695	0.422147	-1.44235	0.00126747	0.219393	-1.00745	0.00748771	0.528538
ENSG00000172985	27	14	3	11	81	144	15	9	4	16	27.1401	14.2961	2.95467	10.1261	76.2713	136.883	15.2602	9.08946	4.12935	15.5298	4.67691	2.46357	0.509162	1.74498	13.1434	23.5883	2.62971	1.56634	0.711588	2.67618	SH3RF3	SH3 domain containing ring finger 3	2	109129348	109504632	protein_coding		protein binding; zinc ion binding; metal ion binding		0.335164	0.588072	0.83239	1.97939	0.00127389	0.219393	1.10601	0.0252461	0.76486
ENSG00000267765	8	9	7	2	2	2	11	13	10	6	8.04151	9.19035	6.89423	1.84111	1.88324	1.90115	11.1908	13.1292	10.3234	5.82369	11.1843	12.7821	9.58863	2.56066	2.61925	2.64416	15.5644	18.2604	14.3579	8.09971	CTD-3193K9.3		17	42683187	42699466	antisense				-0.309568	0.539082	0.809981	-1.79772	0.00121227	0.219393	-0.748932	0.0953398	0.958559
ENSG00000278974	46	31	42	13	7	0	25	45	42	15	46.2387	31.6557	41.3654	11.9672	6.59135	0	25.4337	45.4473	43.3581	14.5592	59.6628	40.846	53.3747	15.4416	8.50496	0	32.8177	58.6417	55.946	18.7861	RP11-756P10.6		4	188740507	188741281	TEC				0.220324	0.680049	0.87801	-1.77892	0.0012752	0.219393	-0.289027	0.5565	0.983003
ENSG00000247627	171	116	132	6	5	2	184	100	5	5	171.887	118.453	130.005	5.52334	4.7081	1.90115	187.192	100.994	5.16168	4.85308	124.827	86.0228	94.4121	4.01114	3.4191	1.38064	135.942	73.3435	3.7485	3.52438	MTND4P12	mitochondrially encoded NADH:ubiquinone oxidoreductase core subunit 4 pseudogene 12	5	134926660	134928036	processed_pseudogene				0.577742	0.371495	0.710538	-2.09978	0.00122401	0.219393	-0.0203265	0.967058	0.997845
ENSG00000187720	5	6	8	8	3	1	6	21	32	21	5.02594	6.1269	7.87912	7.36446	2.82486	0.950574	6.10409	21.2087	33.0348	20.3829	1.6042	1.9556	2.51488	2.35061	0.901648	0.303407	1.94832	6.76946	10.5441	6.50588	THSD4	thrombospondin type 1 domain containing 4	15	71096952	71783383	protein_coding	proteolysis; elastic fiber assembly	metalloendopeptidase activity; peptidase activity; hydrolase activity	microfibril; extracellular region; proteinaceous extracellular matrix; extracellular matrix; extracellular exosome	-1.3403	0.0182463	0.249973	-1.85268	0.00130214	0.221591	-1.46494	0.00096561	0.235535
ENSG00000221963	9844	9127	6167	17501	17168	10888	6145	6285	9011	7682	9895.08	9320.04	6073.81	16110.7	16165.7	10349.8	6251.6	6347.47	9302.38	7456.27	977.678	920.861	600.12	1591.81	1597.25	1022.61	617.686	627.158	919.117	736.712	APOL6	apolipoprotein L6	22	35648395	35668409	protein_coding	lipoprotein metabolic process; lipid transport; transport	lipid binding; protein binding	integral component of membrane; membrane; extracellular region; cytoplasm	0.194139	0.492817	0.786968	0.908488	0.00132737	0.224186	0.569326	0.0451211	0.853353
ENSG00000253140	1593	632	1049	1181	940	718	2301	3614	2238	1215	1601.27	645.367	1033.15	1087.18	885.124	682.512	2340.92	3649.92	2310.37	1179.3	2981.87	1201.8	1923.93	2024.54	1648.28	1270.97	4359.25	6796.88	4302.36	2196.08	RP11-567J20.3		8	48515852	48517089	lincRNA				-1.016	0.0113863	0.202967	-1.28639	0.00135734	0.225851	-1.11057	0.000626707	0.203245
ENSG00000135697	0	0	1	27	9	35	0	1	3	7	0	0	0.984889	24.855	8.47459	33.2701	0	1.00994	3.09701	6.79431	0	0	0.530366	13.3845	4.56359	17.916	0	0.543856	1.66775	3.65875	BCO1	beta-carotene oxygenase 1	16	81238448	81291142	protein_coding	retinoid metabolic process; vitamin A biosynthetic process; retinol metabolic process; retinal metabolic process; oxidation-reduction process; beta-carotene metabolic process	beta-carotene 15,15'-monooxygenase activity; oxidoreductase activity; oxidoreductase activity, acting on single donors with incorporation of molecular oxygen, incorporation of two atoms of oxygen; metal ion binding; dioxygenase activity	cytosol	-0.869774	0.191958	0.563864	2.07408	0.00135431	0.225851	0.621838	0.189073	0.982348
ENSG00000258667	153	240	188	373	271	537	638	742	636	1017	153.794	245.076	185.159	343.368	255.179	510.458	649.068	749.375	656.566	987.116	288.544	459.805	347.391	644.217	478.76	957.708	1217.76	1405.96	1231.83	1852	HIF1A-AS2	HIF1A antisense RNA 2	14	61715558	61751097	lincRNA				-1.85528	2.73412e-09	7.5164e-06	-0.991421	0.00137747	0.227516	-1.27036	5.7882e-05	0.0792157
ENSG00000253633	745	898	1166	1083	990	774	1575	1328	1813	1408	748.866	916.993	1148.38	996.963	932.205	735.744	1602.32	1341.2	1871.63	1366.63	1124.42	1376.87	1724.3	1496.94	1399.71	1104.72	2405.89	2013.81	2810.25	2051.99	KB-1980E6.3		8	102528740	102538668	lincRNA				-0.69774	0.00396472	0.125441	-0.773417	0.00140464	0.23031	-0.730388	0.000123908	0.0982277
ENSG00000138738	17	69	4	16	9	11	81	42	57	57	17.0882	70.4594	3.93956	14.7289	8.47459	10.4563	82.4052	42.4175	58.8432	55.3251	14.9047	61.456	3.43616	12.8469	7.3917	9.1202	71.8754	36.9974	51.3242	48.2556	PRDM5	PR/SET domain 5	4	120684919	120922870	protein_coding	negative regulation of transcription from RNA polymerase II promoter; mitotic cell cycle; transcription, DNA-templated; regulation of transcription, DNA-templated; covalent chromatin modification; histone deacetylation; methylation; negative regulation of transcription, DNA-templated; histone H3-K9 methylation	transcription regulatory region sequence-specific DNA binding; RNA polymerase II core promoter proximal region sequence-specific DNA binding; transcriptional repressor activity, RNA polymerase II core promoter proximal region sequence-specific binding; nucleic acid binding; DNA binding; protein binding; methyltransferase activity; transferase activity; sequence-specific DNA binding; transcription…	nucleus; nucleolus; nuclear body	-0.797006	0.158971	0.53142	-1.82114	0.00143665	0.233851	-1.04944	0.0236519	0.750956
ENSG00000153283	279	662	36	376	104	814	19	23	83	91	280.448	676.001	35.456	346.13	97.9286	773.767	19.3296	23.2286	85.6839	88.326	179.2	431.95	22.6556	221.169	62.5742	494.42	12.3512	14.8426	54.7501	56.4383	CD96	CD96 molecule	3	111292719	111665750	protein_coding	immune response; cell adhesion; cell-matrix adhesion; regulation of immune response; cytokine production involved in inflammatory response; negative regulation of natural killer cell cytokine production; response to lipopolysaccharide; negative regulation of interferon-gamma production		cytoplasm; plasma membrane; integral component of plasma membrane; adherens junction; membrane; integral component of membrane	1.77831	0.00442877	0.130448	1.98774	0.00146581	0.236881	1.69021	0.000429223	0.18283
ENSG00000206195	103	88	149	79	35	12	330	90	86	149	103.534	89.8612	146.749	72.724	32.9567	11.4069	335.725	90.8946	88.7809	144.622	59.2302	51.408	83.9522	41.6041	18.854	6.52568	192.062	51.9992	50.79	82.7355	DUXAP8	double homeobox A pseudogene 8	22	15784959	15829984	processed_transcript				-0.471433	0.368242	0.708258	-1.66882	0.00153384	0.246105	-0.802568	0.0746931	0.928437
ENSG00000157110	15	38	75	151	77	26	8	10	9	34	15.0778	38.8037	73.8667	139.004	72.5048	24.7149	8.13878	10.0994	9.29103	33.0009	17.9391	46.1674	87.8842	165.383	86.2639	29.405	9.68326	12.0159	11.0542	39.2634	RBPMS	RNA binding protein with multiple splicing	8	30384479	30572261	protein_coding	mRNA splicing, via spliceosome; transcription, DNA-templated; regulation of transcription, DNA-templated; RNA processing; response to oxidative stress; positive regulation of pathway-restricted SMAD protein phosphorylation; positive regulation of SMAD protein import into nucleus	nucleotide binding; nucleic acid binding; transcription coactivator activity; RNA binding; protein binding; poly(A) binding; U1 snRNA binding; snRNA stem-loop binding; protein homodimerization activity	P-body; nucleus; nucleoplasm; U1 snRNP; cytoplasm; cytosol; cytoplasmic stress granule	1.13687	0.0484549	0.354617	1.81762	0.00155112	0.247112	1.37792	0.00256826	0.368319
ENSG00000044524	37	4	1	0	0	3	22	83	10	11	37.192	4.0846	0.984889	0	0	2.85172	22.3817	83.825	10.3234	10.6768	12.0557	1.32402	0.319251	0	0	0.924383	7.25499	27.1718	3.34631	3.46086	EPHA3	EPH receptor A3	3	89107524	89482134	protein_coding	ephrin receptor signaling pathway; peptidyl-tyrosine phosphorylation; phosphorylation; transmembrane receptor protein tyrosine kinase signaling pathway; protein phosphorylation; cell adhesion; regulation of epithelial to mesenchymal transition; positive regulation of neuron projection development; cell migration; regulation of actin cytoskeleton organization; regulation of GTPase activity; regula…	transferase activity; kinase activity; ATP binding; ephrin receptor activity; protein tyrosine kinase activity; protein kinase activity; nucleotide binding; transmembrane receptor protein tyrosine kinase activity; GPI-linked ephrin receptor activity; protein binding	integral component of membrane; membrane; integral component of plasma membrane; extracellular region; early endosome; plasma membrane	-0.790885	0.239594	0.611578	-2.12662	0.00159439	0.250453	-0.830273	0.0888763	0.956869
ENSG00000228106	1038	862	794	465	293	377	560	578	688	557	1043.39	880.231	782.002	428.059	275.895	358.366	569.715	583.745	710.247	540.633	1968.65	1660.81	1475.48	807.659	520.556	676.163	1074.93	1101.41	1340.09	1020.06	RP11-452F19.3		1	222815022	222837384	lincRNA				0.565163	0.0145719	0.227652	-0.736691	0.00158902	0.250453	0.0543216	0.874667	0.992997
ENSG00000119714	13	22	42	33	41	35	9	14	14	9	13.0675	22.4653	41.3654	30.3784	38.6065	33.2701	9.15613	14.1392	14.4527	8.73554	6.20192	10.6622	19.6323	14.4178	18.323	15.7903	4.34558	6.71056	6.85938	4.14596	GPR68	G protein-coupled receptor 68	14	91232532	91253925	protein_coding	inflammatory response; signal transduction; G-protein coupled receptor signaling pathway; positive regulation of insulin secretion; positive regulation of insulin secretion involved in cellular response to glucose stimulus; negative regulation of monocyte differentiation; cellular response to pH; positive regulation of osteoclast development	signal transducer activity; G-protein coupled receptor activity	plasma membrane; integral component of plasma membrane; membrane; integral component of membrane	1.00694	0.0222536	0.266519	1.37089	0.00163922	0.255706	1.15838	0.00110614	0.239493
ENSG00000163141	78	93	80	56	62	68	73	111	117	140	78.4047	94.967	78.7912	51.5512	58.3805	64.639	74.2664	112.103	120.783	135.886	72.4293	87.7293	72.7863	47.6224	53.9312	59.7127	68.6064	103.56	111.578	125.53	BNIPL	BCL2 interacting protein like	1	151036570	151047600	protein_coding	apoptotic process; negative regulation of cell proliferation; regulation of growth rate	protein binding; identical protein binding	nucleus; cytosol	-0.384552	0.166904	0.540941	-0.886631	0.00167514	0.259269	-0.597579	0.0175097	0.699019
ENSG00000171847	2	50	104	5	27	21	72	121	84	216	2.01038	51.0575	102.429	4.60279	25.4238	19.9621	73.249	122.203	86.7163	209.653	0.858402	21.8008	43.7355	1.96532	10.8556	8.52351	31.2763	52.1788	37.0266	89.5187	FAM90A1	family with sequence similarity 90 member A1	12	8221260	8227618	protein_coding		protein binding		-0.942125	0.12876	0.496576	-1.95333	0.00168514	0.259269	-1.12463	0.0213836	0.744371
ENSG00000284543	266	88	76	1030	320	1493	53	157	131	408	267.38	89.8612	74.8516	948.174	301.319	1419.21	53.9194	158.561	135.236	396.011	482.636	162.204	135.111	1711.51	543.897	2561.75	97.3275	286.21	244.108	714.821	LINC01226	long intergenic non-protein coding RNA 1226	1	31506226	31583306	processed_transcript				-0.23221	0.680388	0.878151	1.76611	0.00170183	0.259341	0.878223	0.0716472	0.920822
ENSG00000083454	3945	6154	6413	25527	41284	48919	19587	20206	13752	10623	3965.47	6284.16	6316.1	23499.1	38873.9	46501.1	19926.8	20406.8	14196.7	10310.8	2415.02	3827.14	3846.59	14311.2	23674.7	28319.8	12135.7	12428	8645.97	6279.44	P2RX5	purinergic receptor P2X 5	17	3672199	3696404	protein_coding	cation transmembrane transport; excitatory postsynaptic potential; purinergic nucleotide receptor signaling pathway; response to ATP; ion transport; transport; signal transduction; nervous system development; blood coagulation; positive regulation of calcium ion transport into cytosol; positive regulation of calcium-mediated signaling	ATP binding; ion channel activity; extracellular ATP-gated cation channel activity; purinergic nucleotide receptor activity; transmembrane signaling receptor activity	postsynapse; integral component of membrane; membrane; integral component of plasma membrane; cytosol; integral component of nuclear inner membrane; plasma membrane	-1.43119	2.89495e-05	0.00804797	1.07323	0.0017087	0.259341	0.253381	0.582658	0.98351
ENSG00000230552	5	8	1	2	2	5	22	3	38	18	5.02594	8.1692	0.984889	1.84111	1.88324	4.75287	22.3817	3.02982	39.2288	17.4711	8.77894	14.2693	1.72033	3.21592	3.28951	8.30196	39.0946	5.29226	68.5219	30.5172	AC092162.1		2	176724268	176819310	lincRNA				-1.54696	0.0130272	0.215598	-1.95975	0.00177118	0.266932	-1.58536	0.000895027	0.23097
ENSG00000235215	7	8	3	15	19	14	3	2	1	7	7.03632	8.1692	2.95467	13.8084	17.8908	13.308	3.05204	2.01988	1.03234	6.79431	22.1966	25.7703	9.32072	43.5595	56.4378	41.9812	9.6279	6.37186	3.25658	21.4331	RP11-145M4.2		1	59055999	59078116	lincRNA				0.677893	0.23705	0.609175	1.73399	0.00178248	0.266932	1.14277	0.013622	0.647515
ENSG00000186777	0	0	1	0	0	0	0	4	5	44	0	0	0.984889	0	0	0	0	4.03976	5.16168	42.7071	0	0	0.450544	0	0	0	0	1.84801	2.36125	19.5366	ZNF732	zinc finger protein 732	4	270675	305321	protein_coding	regulation of transcription, DNA-templated; transcription, DNA-templated	metal ion binding; DNA binding; nucleic acid binding	nucleus; intracellular	-1.91109	0.00374492	0.121917	-2.05411	0.0018238	0.27117	-1.57101	0.000898936	0.23097
ENSG00000273084	3	3	0	5	1	50	0	0	0	2	3.01557	3.06345	0	4.60279	0.941621	47.5287	0	0	0	1.94123	3.20124	3.25207	0	4.88618	0.999598	50.4551	0	0	0	2.06075	RP11-1275H24.3		7	5428731	5429672	lincRNA				0.585818	0.381474	0.717068	2.09394	0.00184699	0.27117	0.970863	0.0383213	0.822912
ENSG00000230086	23	26	16	8	16	4	28	34	27	19	23.1193	26.5499	15.7582	7.36446	15.0659	3.8023	28.4857	34.3379	27.8731	18.4417	26.9456	30.9439	18.3662	8.58328	17.5594	4.43158	33.2002	40.0209	32.4861	21.4938	VN1R96P	vomeronasal 1 receptor 96 pseudogene	19	40121311	40122168	unitary_pseudogene				-0.302574	0.483768	0.782313	-1.41208	0.00183536	0.27117	-0.672004	0.0939177	0.958559
ENSG00000266486	1	6	1	3	0	5	29	4	19	26	1.00519	6.1269	0.984889	2.76167	0	4.75287	29.5031	4.03976	19.6144	25.236	1.98262	12.0846	1.94258	5.44708	0	9.3745	58.1915	7.96797	38.6872	49.7751	FAM106CP	family with sequence similarity 106 member C, pseudogene	17	16788901	16789407	processed_pseudogene				-1.93366	0.00258772	0.101627	-1.9914	0.00190269	0.277534	-1.80718	0.000187602	0.118532
ENSG00000079112	5	9	0	7	10	13	13	112	163	9	5.02594	9.19035	0	6.4439	9.41621	12.3575	13.2255	113.113	168.271	8.73554	2.28037	4.16985	0	2.92373	4.27233	5.60683	6.00069	51.3218	76.3479	3.96349	CDH17	cadherin 17	8	94127171	94217303	protein_coding	germinal center B cell differentiation; marginal zone B cell differentiation; transport; oligopeptide transport; cell adhesion; homophilic cell adhesion via plasma membrane adhesion molecules; integrin-mediated signaling pathway; calcium-dependent cell-cell adhesion via plasma membrane cell adhesion molecules; B cell differentiation; positive regulation of integrin activation by cell surface rece…	integrin binding; transporter activity; proton-dependent oligopeptide secondary active transmembrane transporter activity; calcium ion binding; metal ion binding	nucleus; plasma membrane; cell surface; membrane; integral component of membrane; basolateral plasma membrane; cell junction	-2.47296	0.000155457	0.0198264	-2.01789	0.00197481	0.282549	-1.94037	8.83475e-05	0.0892009
ENSG00000229255	25	44	27	33	21	18	55	335	77	18	25.1297	44.9306	26.592	30.3784	19.774	17.1103	55.9541	338.33	79.4899	17.4711	25.9873	46.4639	27.4995	31.4151	20.4489	17.6942	57.8636	349.876	82.2026	18.0673	RP11-407H12.8		1	248484245	248485484	lincRNA				-1.48054	0.0122923	0.209604	-1.83213	0.00197409	0.282549	-1.51513	0.00100297	0.239493
ENSG00000007350	2	10	3	77	37	15	16	4	4	6	2.01038	10.2115	2.95467	70.8829	34.84	14.2586	16.2776	4.03976	4.12935	5.82369	3.574	18.1538	5.25274	126.014	61.9377	25.3486	28.9379	7.18179	7.34106	10.3532	TKTL1	transketolase like 1	X	154295671	154330350	protein_coding	glucose catabolic process; thiamine metabolic process; metabolic process	catalytic activity; transketolase activity; transferase activity; metal ion binding	nucleus; cytoplasm	-0.325733	0.590412	0.833823	1.82348	0.00195622	0.282549	0.842341	0.0898621	0.956869
ENSG00000231890	240	308	246	394	268	376	422	567	602	882	241.245	314.514	242.283	362.7	252.354	357.416	429.321	572.636	621.466	856.083	333.442	434.712	334.876	501.312	348.797	494.009	593.394	791.48	858.972	1183.25	DARS-AS1	DARS antisense RNA 1	2	135985176	136022593	antisense				-1.16336	6.12009e-05	0.0121139	-0.894176	0.00200624	0.284803	-1.00595	2.50586e-05	0.0533009
ENSG00000197168	10	6	4	0	1	0	4	9	6	4	10.0519	6.1269	3.93956	0	0.941621	0	4.06939	9.08946	6.19402	3.88246	3.98489	2.4289	1.56177	0	0.373289	0	1.61324	3.60335	2.45551	1.53913	NEK5	NIMA related kinase 5	13	52033611	52129078	protein_coding	protein phosphorylation; phosphorylation; positive regulation of striated muscle cell differentiation; positive regulation of cysteine-type endopeptidase activity	ATP binding; protein serine/threonine kinase activity; protein kinase activity; nucleotide binding; kinase activity; transferase activity; metal ion binding		0.119263	0.84089	0.946402	-1.9787	0.00201593	0.284803	-0.376163	0.451305	0.982348
ENSG00000133106	10778	11612	9730	16740	14605	17740	5735	11413	8952	7435	10833.9	11857.6	9582.97	15410.1	13752.4	16863.2	5834.49	11526.4	9241.47	7216.52	15667.3	17147.6	13858.2	22285.1	19887.7	24386.4	8437.44	16668.8	13364.4	10436	EPSTI1	epithelial stromal interaction 1	13	42886388	42992271	protein_coding				0.335936	0.209182	0.581535	0.82447	0.00205283	0.286617	0.585372	0.0175036	0.699019
ENSG00000243802	36	21	17	8	12	13	27	19	33	36	36.1868	21.4442	16.7431	7.36446	11.2995	12.3575	27.4684	19.1889	34.0671	34.9421	99.9635	59.238	46.2517	20.3438	31.214	34.1366	75.8795	53.0079	94.108	96.5253	RP11-390K5.1		11	47191181	47191542	processed_pseudogene				-0.213834	0.595691	0.836327	-1.30773	0.00205428	0.286617	-0.5961	0.118541	0.969779
ENSG00000162817	98	137	443	50	17	23	29	2728	15	83	98.5085	139.898	436.306	46.0279	16.0076	21.8632	29.5031	2755.12	15.485	80.5611	28.8627	40.9896	127.837	13.486	4.69017	6.40586	8.64433	807.242	4.53708	23.6042	C1orf115	chromosome 1 open reading frame 115	1	220689845	220699157	protein_coding			membrane; integral component of membrane	-1.04064	0.123528	0.49014	-2.07989	0.00208292	0.288818	-1.04178	0.0340258	0.804736
ENSG00000179604	339	242	277	566	897	1001	512	366	335	416	340.759	247.118	272.814	521.035	844.634	951.524	520.882	369.638	345.833	403.776	516.301	374.422	413.355	789.448	1279.75	1441.7	789.215	560.057	523.989	611.782	CDC42EP4	CDC42 effector protein 4	17	73283624	73312175	protein_coding	Rho protein signal transduction; regulation of cell shape; positive regulation of actin filament polymerization; positive regulation of pseudopodium assembly; positive regulation of GTPase activity	RNA binding; GTPase activator activity; protein binding; GTP-Rho binding	microtubule cytoskeleton; actin cytoskeleton; plasma membrane; cytoplasm; cytoskeleton; cell-cell adherens junction; endomembrane system; membrane	-0.485744	0.0881968	0.437922	0.868524	0.00212659	0.293064	0.311034	0.39275	0.982348
ENSG00000072840	130	144	200	2893	3121	635	411	591	718	979	130.675	147.046	196.978	2663.17	2938.8	603.614	418.13	596.874	741.217	950.232	222.236	250.078	334.996	4529.2	4997.96	1026.56	711.105	1015.09	1260.57	1616.04	EVC	EvC ciliary complex subunit 1	4	5711197	5814305	protein_coding	skeletal system development; endochondral bone growth; smoothened signaling pathway; muscle organ development; positive regulation of smoothened signaling pathway; cartilage development		cytoplasm; cytoskeleton; plasma membrane; cilium; membrane; integral component of membrane; ciliary basal body; cell projection; ciliary membrane	-1.76548	0.000106746	0.0164044	1.39203	0.00215563	0.295255	0.414951	0.399425	0.982348
ENSG00000211640	174	730	216	85	388	726	606	70	36984	3715	174.903	745.44	212.736	78.2474	365.349	690.117	616.513	70.6958	38179.9	3605.84	495.475	2111.73	602.652	221.664	1034.98	1955	1746.5	200.271	108158	10214.8	IGLV6-57	immunoglobulin lambda variable 6-57	22	22195799	22196276	IG_V_gene	adaptive immune response; immune system process; proteolysis; receptor-mediated endocytosis; immune response; complement activation; complement activation, classical pathway; Fc-epsilon receptor signaling pathway; Fc-gamma receptor signaling pathway involved in phagocytosis; regulation of immune response; leukocyte migration	antigen binding; serine-type endopeptidase activity	extracellular region; plasma membrane; membrane; extracellular exosome	-2.0584	0.00217859	0.0922989	-2.05828	0.00217994	0.296776	-2.08514	2.76589e-05	0.0533009
ENSG00000232010	12	9	10	8	5	4	8	20	19	27	12.0623	9.19035	9.84889	7.36446	4.7081	3.8023	8.13878	20.1988	19.6144	26.2066	23.0636	17.5724	18.8315	14.0812	9.00211	7.27016	15.5617	38.621	37.5036	50.1082	AP001059.5		21	44250813	44251520	antisense				-0.745185	0.117292	0.48254	-1.50938	0.00229075	0.309982	-1.01084	0.0102771	0.581942
ENSG00000211959	50	7	3	492	54298	215354	1088	14	2750	8624	50.2594	7.14805	2.95467	452.914	51128.1	204710	1106.87	14.1392	2838.92	8370.59	118.257	16.8189	6.95216	1065.68	120301	481670	2604.41	33.2686	6679.82	19695.5	IGHV4-39	immunoglobulin heavy variable 4-39	14	106421711	106422218	IG_V_gene	adaptive immune response; immune system process; proteolysis; receptor-mediated endocytosis; immune response; complement activation; complement activation, classical pathway; Fc-epsilon receptor signaling pathway; Fc-gamma receptor signaling pathway involved in phagocytosis; regulation of immune response; leukocyte migration	antigen binding; serine-type endopeptidase activity	extracellular region; plasma membrane; membrane	-0.155891	0.812498	0.935509	2.00126	0.00232589	0.312853	0.4479	0.243593	0.982348
ENSG00000123685	751	1143	1238	1407	961	1148	511	660	639	703	754.897	1167.17	1219.29	1295.22	904.898	1091.26	519.865	666.56	659.663	682.343	770.303	1190.99	1244.18	1321.66	923.365	1113.53	530.474	680.163	673.125	696.268	BATF3	basic leucine zipper ATF-like transcription factor 3	1	212686418	212699985	protein_coding	negative regulation of transcription from RNA polymerase II promoter; transcription, DNA-templated; regulation of transcription, DNA-templated; regulation of transcription from RNA polymerase II promoter; transcription from RNA polymerase II promoter; response to virus; myeloid dendritic cell differentiation; dendritic cell differentiation	RNA polymerase II core promoter proximal region sequence-specific DNA binding; transcriptional repressor activity, RNA polymerase II core promoter proximal region sequence-specific binding; DNA binding; transcription factor activity, sequence-specific DNA binding; transcription corepressor activity; protein binding; sequence-specific DNA binding	nucleus	0.703224	0.00534669	0.142551	0.767835	0.00234431	0.313454	0.730724	0.000234632	0.130346
ENSG00000260386	32	10	12	177	52	395	26	20	7	88	32.166	10.2115	11.8187	162.939	48.9643	375.477	26.451	20.1988	7.22635	85.4141	25.8569	8.2086	9.50054	130.98	39.3604	301.83	21.2629	16.237	5.80897	68.6609	LINC01225	LINC01225 pseudogene	1	31500085	31509648	transcribed_unitary_pseudogene				-0.562054	0.355783	0.698025	1.83588	0.00240016	0.319022	0.816139	0.101835	0.965268
ENSG00000162433	32898	28333	20796	31496	28234	27634	40536	53209	44138	39934	33068.7	28932.2	20481.8	28993.9	26585.7	26268.2	41239.2	53737.9	45565.3	38760.5	27812.2	24333.3	17226	24385.1	22359.7	22092.6	34683.9	45195.9	38322.3	32599.3	AK4	adenylate kinase 4	1	65147549	65232145	protein_coding	nucleotide phosphorylation; phosphorylation; nucleobase-containing compound metabolic process; nucleoside diphosphate phosphorylation; nucleoside triphosphate biosynthetic process; nucleobase-containing small molecule interconversion; AMP metabolic process; ATP metabolic process; GTP metabolic process; nucleoside monophosphate phosphorylation; liver development; brain development; response to drug	nucleobase-containing compound kinase activity; transferase activity; kinase activity; ATP binding; adenylate kinase activity; nucleotide binding; nucleoside diphosphate kinase activity; GTP binding; phosphotransferase activity, phosphate group as acceptor; nucleoside triphosphate adenylate kinase activity; nucleoside phosphate kinase activity	mitochondrion; mitochondrial matrix; extracellular exosome	-0.685336	0.00283438	0.106761	-0.696104	0.00242864	0.320909	-0.687248	0.000121023	0.0982277
ENSG00000113520	6	3	5	33	28	21	1	6	12	8	6.03113	3.06345	4.92445	30.3784	26.3654	19.9621	1.01735	6.05964	12.388	7.76492	11.7109	5.94845	9.56203	58.9872	51.1949	38.7613	1.97543	11.7663	24.0544	15.0775	IL4	interleukin 4	5	132673986	132682676	protein_coding	negative regulation of extrinsic apoptotic signaling pathway; positive regulation of eosinophil chemotaxis; negative regulation of T-helper 17 cell differentiation; positive regulation of reactive oxygen species biosynthetic process; positive regulation of myoblast fusion; extrinsic apoptotic signaling pathway in absence of ligand; positive regulation of mononuclear cell migration; cellular respo…	growth factor activity; interleukin-4 receptor binding; cytokine receptor binding; cytokine activity; protein binding	external side of plasma membrane; extracellular space; extracellular region	-0.360858	0.515107	0.7988	1.57867	0.00247775	0.325483	0.707224	0.144192	0.976817
ENSG00000206344	667	646	631	773	659	658	861	835	1054	965	670.461	659.663	621.465	711.591	620.528	625.478	875.936	843.3	1088.08	936.644	749.118	737.054	694.375	795.073	693.328	698.858	978.7	942.234	1215.73	1046.53	HCG27	HLA complex group 27 (non-protein coding)	6	31197760	31203968	lincRNA				-0.516893	0.00233251	0.0953893	-0.512454	0.00251345	0.328253	-0.51387	5.82897e-05	0.0792157
ENSG00000172594	34	9	79	91	43	7	8	4	11	4	34.1764	9.19035	77.8063	83.7707	40.4897	6.65402	8.13878	4.03976	11.3557	3.88246	19.4737	5.23667	44.3341	47.7326	23.0711	3.79146	4.63748	2.30186	6.47048	2.21223	SMPDL3A	sphingomyelin phosphodiesterase acid like 3A	6	122789049	122809720	protein_coding	nucleoside triphosphate catabolic process	protein binding; phosphoric diester hydrolase activity; zinc ion binding; hydrolase activity; metal ion binding	extracellular region; extracellular space; extracellular exosome	1.77149	0.00409992	0.126218	1.85314	0.00266008	0.343411	1.65414	0.000481922	0.183733
ENSG00000222037	0	0	0	42	3	11	182	1	62	459	0	0	0	38.6634	2.82486	10.4563	185.157	1.00994	64.0049	445.512	0	0	0	121.967	8.91124	32.9852	584.092	3.18593	201.908	1405.4	IGLC6	immunoglobulin lambda constant 6 (gene/pseudogene)	22	22919535	22919851	IG_C_pseudogene				-3.06037	5.87844e-06	0.00242407	-2.0297	0.00264857	0.343411	-0.840625	0.0438895	0.84938
ENSG00000127903	0	6	19	7	6	4	12	94	41	15	0	6.1269	18.7129	6.4439	5.64973	3.8023	12.2082	94.9343	42.3258	14.5592	0	3.09674	9.45812	3.25696	2.85556	1.92181	6.17042	47.983	21.3929	7.35872	ZNF835	zinc finger protein 835	19	56661981	56671783	protein_coding	transcription, DNA-templated; regulation of transcription, DNA-templated	nucleic acid binding; DNA binding; transcription factor activity, sequence-specific DNA binding; metal ion binding	nucleus	-1.58884	0.0134156	0.218238	-1.93158	0.00269475	0.345898	-1.57537	0.00126226	0.251914
ENSG00000081377	262	118	106	340	351	171	106	37	109	121	263.359	120.496	104.398	312.989	330.509	162.548	107.839	37.3678	112.525	117.444	327.561	149.87	129.849	389.29	411.081	202.174	134.128	46.4773	139.956	146.075	CDC14B	cell division cycle 14B	9	96490241	96619830	protein_coding	DNA repair; protein dephosphorylation; cellular response to DNA damage stimulus; regulation of exit from mitosis; dephosphorylation; G2 DNA damage checkpoint; peptidyl-tyrosine dephosphorylation; mitotic spindle midzone assembly; cilium assembly; mitotic cell cycle arrest; positive regulation of ubiquitin protein ligase activity	phosphoprotein phosphatase activity; protein serine/threonine phosphatase activity; protein tyrosine phosphatase activity; protein binding; protein tyrosine/serine/threonine phosphatase activity; hydrolase activity; phosphatase activity	spindle pole; nucleus; nucleoplasm; nucleolus; cytoplasm; centrosome; mitotic spindle; integral component of membrane; membrane	0.705197	0.113711	0.479222	1.33273	0.00273085	0.34854	0.996064	0.00776972	0.532163
ENSG00000175779	23	16	34	91	144	59	24	9	25	54	23.1193	16.3384	33.4862	83.7707	135.593	56.0839	24.4163	9.08946	25.8084	52.4132	11.3164	7.99726	16.3907	41.0038	66.3698	27.4517	11.9512	4.44907	12.6326	25.655	C15orf53	chromosome 15 open reading frame 53	15	38696598	38700038	protein_coding				-0.141447	0.775068	0.919945	1.45472	0.00277245	0.34855	0.740819	0.103172	0.965268
ENSG00000180229	219	625	1237	140	149	201	696	174	582	760	220.136	638.219	1218.31	128.878	140.302	191.065	708.074	175.73	600.82	737.668	281.865	817.182	1559.93	165.017	179.643	244.642	906.625	225.006	769.295	944.517	HERC2P3	hect domain and RLD 2 pseudogene 3	15	20379495	20506180	transcribed_unprocessed_pseudogene				0.243606	0.628574	0.853155	-1.5111	0.00275057	0.34855	-0.26953	0.562222	0.983003
ENSG00000188000	144	222	11	8	9	11	122	18	17	192	144.747	226.695	10.8338	7.36446	8.47459	10.4563	124.116	18.1789	17.5497	186.358	44.8968	70.3149	3.36035	2.28426	2.62859	3.24327	38.4977	5.63862	5.44346	57.8034	OR7D2	olfactory receptor family 7 subfamily D member 2	19	9185594	9188817	protein_coding	regulation of transcription, DNA-templated; signal transduction; G-protein coupled receptor signaling pathway; sensory perception of smell; response to stimulus; detection of chemical stimulus involved in sensory perception of smell	signal transducer activity; G-protein coupled receptor activity; olfactory receptor activity	plasma membrane; membrane; integral component of membrane	0.344744	0.587371	0.831915	-1.90851	0.00277748	0.34855	-0.166451	0.738661	0.984883
ENSG00000233554	84	47	66	91	127	111	63	52	52	35	84.4358	47.9941	65.0027	83.7707	119.586	105.514	64.0929	52.5169	53.6815	33.9715	124.998	71.0497	96.229	124.013	177.033	156.201	94.8822	77.7452	79.4693	50.2909	B4GALT1-AS1	B4GALT1 antisense RNA 1	9	33166975	33179983	antisense				0.348718	0.281178	0.646965	0.952678	0.00279715	0.349069	0.657047	0.0249875	0.761064
ENSG00000226377	18	18	14	6	15	20	15	60	31	80	18.0934	18.3807	13.7885	5.52334	14.1243	19.0115	15.2602	60.5964	32.0024	77.6492	30.6149	31.101	23.3307	9.34576	23.899	32.1683	25.821	102.532	54.1496	131.386	AC084809.2		17	32876759	32878637	antisense				-1.23995	0.0155527	0.231671	-1.53494	0.00287176	0.353786	-1.31439	0.00111601	0.239493
ENSG00000151458	542	148	46	610	328	696	83	196	81	125	544.812	151.13	45.3049	561.54	308.852	661.599	84.4399	197.948	83.6192	121.327	83.7786	23.2401	6.96677	86.3509	47.4937	101.738	12.9848	30.4395	12.8586	18.6571	ANKRD50	ankyrin repeat domain 50	4	124664052	124712732	protein_coding	transport; intracellular protein transport; protein transport; retrograde transport, endosome to plasma membrane	protein binding	endosome	0.819688	0.136598	0.505768	1.6397	0.0028822	0.353786	1.16856	0.00900465	0.551467
ENSG00000102962	196735	290121	106743	612432	802473	256576	164105	135667	153532	298144	197756	296257	105130	563779	755625	243894	166952	137015	158497	289383	67516.5	101146	35892.8	192482	257981	83268.8	56999.6	46778.9	54112.9	98799.3	CCL22	C-C motif chemokine ligand 22	16	57358772	57366190	protein_coding	cellular response to tumor necrosis factor; cellular response to interleukin-1; cellular response to interferon-gamma; positive regulation of ERK1 and ERK2 cascade; chemokine-mediated signaling pathway; cell chemotaxis; lymphocyte chemotaxis; positive regulation of GTPase activity; neutrophil chemotaxis; response to virus; cell-cell signaling; G-protein coupled receptor signaling pathway; signal …	CCR chemokine receptor binding; chemokine activity; cytokine activity	extracellular space; extracellular region	0.0913256	0.833711	0.943181	1.29658	0.00287615	0.353786	0.738702	0.0698565	0.915021
ENSG00000217825	100	64	44	292	101	119	14	58	34	79	100.519	65.3536	43.3351	268.803	95.1037	113.118	14.2429	58.5765	35.0994	76.6786	151.612	98.5726	65.3622	405.434	143.445	170.616	21.4825	88.3507	52.9403	115.654	AC099552.4		7	155196563	155198455	lincRNA				0.510163	0.311574	0.670639	1.49218	0.00294525	0.35956	0.984146	0.0216417	0.745387
ENSG00000165655	43	8	10	71	6	184	3	3	23	11	43.2231	8.1692	9.84889	65.3596	5.64973	174.906	3.05204	3.02982	23.7437	10.6768	12.914	2.44075	2.9426	19.5278	1.688	52.2574	0.911874	0.905234	7.09404	3.18995	ZNF503	zinc finger protein 503	10	75397830	75401906	protein_coding	transcription, DNA-templated; regulation of transcription, DNA-templated; negative regulation of cell proliferation; negative regulation of gene expression; neural precursor cell proliferation; G1 to G0 transition involved in cell differentiation	nucleic acid binding; metal ion binding	nucleus	0.642323	0.325133	0.678626	1.93553	0.00296376	0.359865	1.1603	0.0199513	0.72537
ENSG00000111537	16	10	7	66	141	15	20	1	11	18	16.083	10.2115	6.89423	60.7568	132.769	14.2586	20.347	1.00994	11.3557	17.4711	13.2044	8.38383	5.66028	49.8824	109.005	11.7066	16.7052	0.829179	9.32323	14.3441	IFNG	interferon gamma	12	68154768	68159747	protein_coding	protein import into nucleus, translocation; negative regulation of transcription from RNA polymerase II promoter; neutrophil apoptotic process; regulation of the force of heart contraction; adaptive immune response; CD8-positive, alpha-beta T cell differentiation involved in immune response; regulation of transcription, DNA-templated; apoptotic process; inflammatory cell apoptotic process; moveme…	cytokine activity; interferon-gamma receptor binding	extracellular region; extracellular space; cytoplasm; external side of plasma membrane; neuron projection; perikaryon	-0.0634723	0.917608	0.97468	1.80205	0.00300195	0.362542	0.902965	0.0687781	0.915021
ENSG00000234362	3	3	0	43	51	5	0	1	2	10	3.01557	3.06345	0	39.584	48.0227	4.75287	0	1.00994	2.06467	9.70615	4.28043	4.3484	0	56.1873	68.1656	6.74644	0	1.43356	2.93069	13.7774	LINC01914	long intergenic non-protein coding RNA 1914	2	41931599	41933723	lincRNA				-0.166077	0.804876	0.932882	1.98117	0.0030408	0.36527	0.810308	0.0959213	0.958559
ENSG00000211638	1300	361	1273	18	344905	1393	1175	44	1768	5380	1306.75	368.635	1253.76	16.57	324770	1324.15	1195.38	44.4373	1825.17	5221.91	3156.39	890.423	3028.42	40.0242	784468	3198.43	2887.4	107.337	4408.62	12613.3	IGLV8-61	immunoglobulin lambda variable 8-61	22	22098700	22099212	IG_V_gene	immune response; immunoglobulin production; immune system process; adaptive immune response	antigen binding	membrane; plasma membrane; extracellular space; extracellular region	0.0920625	0.885183	0.963325	1.88751	0.00307037	0.365702	0.616982	0.136264	0.976817
ENSG00000228651	0	0	0	13	21	10	1	5	3	1	0	0	0	11.9672	19.774	9.50574	1.01735	5.0497	3.09701	0.970615	0	0	0	26.3306	43.5072	20.9147	2.23839	11.1104	6.8141	2.13557	RP11-556E13.1		10	52556702	52755409	antisense				-1.26319	0.0562827	0.374844	1.82853	0.00307695	0.365702	0.486445	0.310327	0.982348
ENSG00000197616	1	15	71	66	46	15	7	4	5	5	1.00519	15.3173	69.9272	60.7568	43.3146	14.2586	7.12143	4.03976	5.16168	4.85308	0.171213	2.60897	11.9106	10.3486	7.37771	2.42865	1.21298	0.688087	0.879183	0.826618	MYH6	myosin heavy chain 6	14	23381990	23408277	protein_coding	in utero embryonic development; regulation of the force of heart contraction; regulation of heart rate; protein dephosphorylation; muscle contraction; striated muscle contraction; adult heart development; visceral muscle development; regulation of heart contraction; regulation of blood pressure; muscle filament sliding; myofibril assembly; regulation of ATPase activity; sarcomere organization; AT…	microfilament motor activity; nucleotide binding; motor activity; actin binding; calmodulin binding; ATP binding; ATPase activity; myosin phosphatase activity; protein kinase binding; actin-dependent ATPase activity	cytoplasm; cytosol; muscle myosin complex; myosin complex; myofibril; sarcomere; myosin filament	1.57064	0.0139938	0.222803	1.88752	0.00310931	0.367602	1.55535	0.00139754	0.269489
ENSG00000162105	21	39	52	127	78	54	27	9	25	44	21.109	39.8249	51.2143	116.911	73.4464	51.331	27.4684	9.08946	25.8084	42.7071	15.3743	29.0057	37.301	85.1499	53.4934	37.386	20.0061	6.62014	18.7971	31.1049	SHANK2	SH3 and multiple ankyrin repeat domains 2	11	70467856	71252577	protein_coding	vocalization behavior; long term synaptic depression; long-term synaptic potentiation; positive regulation of synaptic transmission, glutamatergic; exploration behavior; social behavior; adult behavior; memory; learning; synapse assembly	ionotropic glutamate receptor binding; protein binding; SH3 domain binding; GKAP/Homer scaffold activity	postsynaptic membrane; dendritic spine; neuron projection; ionotropic glutamate receptor complex; plasma membrane; neurofilament; photoreceptor inner segment; photoreceptor outer segment; cytoplasm; cytosol; postsynaptic density; membrane; apical plasma membrane; cell junction; growth cone; brush border membrane; cell projection; neuronal cell body; synapse; ciliary membrane	0.446541	0.347805	0.692922	1.38949	0.0031469	0.370098	0.910703	0.0266924	0.772048
ENSG00000224976	72	6	93	0	4	3	20	100	2	58	72.3736	6.1269	91.5947	0	3.76648	2.85172	20.347	100.994	2.06467	56.2957	21.7599	1.84212	27.539	0	1.13244	0.857403	6.11755	30.365	0.620767	16.9259	PARP4P2	poly(ADP-ribose) polymerase family member 4 pseudogene 2	13	19349137	19407962	unprocessed_pseudogene				0.159208	0.810014	0.934634	-1.9596	0.0031908	0.373307	-0.244034	0.61729	0.98432
ENSG00000251226	5	5	7	12	2	10	28	26	11	47	5.02594	5.10575	6.89423	11.0467	1.88324	9.50574	28.4857	26.2584	11.3557	45.6189	1.36426	1.38593	1.8714	2.99856	0.511195	2.58028	7.73229	7.1277	3.08244	12.383	RP11-469N6.1		11	134735596	134763810	lincRNA				-1.85179	0.000646281	0.0455563	-1.57095	0.00331588	0.3834	-1.61775	0.000104653	0.0933338
ENSG00000130956	966	1105	723	1903	1626	1154	999	476	445	819	971.012	1128.37	712.075	1751.82	1531.08	1096.96	1016.33	480.731	459.39	794.934	371.324	431.499	272.304	669.912	585.497	419.488	388.654	183.836	175.675	303.99	HABP4	hyaluronan binding protein 4	9	96450201	96491336	protein_coding	platelet degranulation; transcription, DNA-templated; regulation of transcription, DNA-templated; negative regulation of DNA binding; cellular response to mechanical stimulus	protein binding	extracellular region; nucleus; nucleoplasm; cytoplasm; cytosol; sarcomere	0.420083	0.222136	0.59536	1.01031	0.00329494	0.3834	0.716977	0.0189577	0.711887
ENSG00000166510	31	4	4	2	5	3	27	40	11	9	31.1608	4.0846	3.93956	1.84111	4.7081	2.85172	27.4684	40.3976	11.3557	8.73554	24.5554	3.21875	3.10446	1.45084	3.71009	2.24722	21.6457	31.8342	8.94854	6.8838	CCDC68	coiled-coil domain containing 68	18	54901509	54959508	protein_coding		protein binding		-0.595556	0.332813	0.682593	-1.83379	0.00332827	0.3834	-0.869755	0.0758883	0.935029
ENSG00000112139	273	772	16	15	99	28	1545	6	693	898	274.417	788.328	15.7582	13.8084	93.2205	26.6161	1571.8	6.05964	715.409	871.613	439.418	1262.33	25.2334	22.1111	149.272	42.6198	2516.9	9.70318	1145.57	1395.7	MDGA1	MAM domain containing glycosylphosphatidylinositol anchor 1	6	37630679	37699306	protein_coding	neuron migration; C-terminal protein lipidation; multicellular organism development; nervous system development; brain development; spinal cord association neuron differentiation; cell differentiation		extracellular region; extracellular space; plasma membrane; membrane; anchored component of membrane; anchored component of plasma membrane	-0.753286	0.262799	0.631976	-1.97282	0.00336249	0.385365	-0.861739	0.0814517	0.946292
ENSG00000132640	2531	617	2528	1400	282	1978	123	192	127	575	2544.13	630.05	2489.8	1288.78	265.537	1880.24	125.134	193.908	131.107	558.104	3160.41	782.67	3092.92	1600.97	329.86	2335.7	155.446	240.88	162.865	693.297	BTBD3	BTB domain containing 3	20	11890723	11926609	protein_coding	nervous system development; cerebral cortex development; regulation of proteolysis; protein ubiquitination involved in ubiquitin-dependent protein catabolic process; proteasome-mediated ubiquitin-dependent protein catabolic process; dendrite morphogenesis	ubiquitin protein ligase binding	nucleus; cytoplasm; cytosol; SCF ubiquitin ligase complex	2.22709	9.92656e-05	0.0155445	1.67199	0.00347813	0.388702	1.79861	7.12866e-05	0.0858316
ENSG00000269106	20	22	59	23	11	16	57	29	33	72	20.1038	22.4653	58.1085	21.1728	10.3578	15.2092	57.9888	29.2883	34.0671	69.8843	49.1535	54.9274	142.075	51.7673	25.3248	37.1863	141.782	71.6094	83.2936	170.866	CTD-2619J13.23		19	58475355	58475763	antisense				-0.459484	0.320057	0.676817	-1.3789	0.00342322	0.388702	-0.768964	0.0554234	0.889048
ENSG00000224114	5	45	22	2	2	8	29	0	140	68	5.02594	45.9518	21.6676	1.84111	1.88324	7.60459	29.5031	0	144.527	66.0018	11.6073	106.124	50.0406	4.252	4.34929	17.5626	68.1365	0	333.781	152.429	RP11-343H5.4		1	206695837	206696269	processed_pseudogene				-0.864398	0.197471	0.570308	-1.96371	0.00344671	0.388702	-0.94782	0.0562102	0.889166
ENSG00000111837	5	15	17	47	85	27	14	25	8	11	5.02594	15.3173	16.7431	43.2662	80.0378	25.6655	14.2429	25.2485	8.25869	10.6768	1.3024	3.96923	4.33872	11.2118	20.7405	6.65082	3.69082	6.54276	2.14011	2.76672	MAK	male germ cell associated kinase	6	10762723	10838555	protein_coding	protein phosphorylation; transcription, DNA-templated; regulation of transcription, DNA-templated; multicellular organism development; spermatogenesis; regulation of gene expression; phosphorylation; cell differentiation; intracellular signal transduction; intraciliary transport; photoreceptor cell maintenance; protein autophosphorylation; cilium assembly; negative regulation of non-motile cilium…	ATP binding; protein kinase activity; nucleotide binding; transcription coactivator activity; protein serine/threonine kinase activity; protein binding; kinase activity; transferase activity; metal ion binding	photoreceptor outer segment; photoreceptor inner segment; nucleus; cytoplasm; centrosome; microtubule organizing center; spindle; cytoskeleton; cilium; midbody; cell projection; mitotic spindle; axoneme; motile cilium; photoreceptor connecting cilium; ciliary tip	-0.163224	0.753426	0.909952	1.47491	0.00347321	0.388702	0.738603	0.111239	0.968313
ENSG00000164976	60	83	39	185	168	183	83	87	103	90	60.3113	84.7555	38.4107	170.303	158.192	173.955	84.4399	87.8648	106.331	87.3554	17.5375	24.6454	11.1691	49.5211	45.9995	50.583	24.5536	25.5495	30.9191	25.4014	KIAA1161	KIAA1161	9	34366670	34376853	protein_coding	carbohydrate metabolic process; metabolic process; positive regulation of insulin-like growth factor receptor signaling pathway; skeletal muscle fiber development; positive regulation of protein kinase B signaling	catalytic activity; hydrolase activity, hydrolyzing O-glycosyl compounds; hydrolase activity; hydrolase activity, acting on glycosyl bonds	membrane; integral component of membrane; nuclear membrane	-0.54655	0.0627209	0.391286	0.829653	0.00344778	0.388702	0.269294	0.466135	0.982348
ENSG00000134326	1576	2707	6605	6026	3400	2475	454	1800	1308	922	1584.18	2764.25	6505.19	5547.28	3201.51	2352.67	461.876	1817.89	1350.3	894.907	1294.26	2258.38	5314.7	4532.09	2615.61	1922.12	377.35	1485.21	1103.18	731.133	CMPK2	cytidine/uridine monophosphate kinase 2	2	6840570	6866635	protein_coding	nucleoside diphosphate phosphorylation; pyrimidine nucleotide biosynthetic process; dUDP biosynthetic process; dTDP biosynthetic process; dTTP biosynthetic process; nucleoside triphosphate biosynthetic process; phosphorylation; cellular response to lipopolysaccharide	nucleotide binding; cytidylate kinase activity; nucleoside diphosphate kinase activity; thymidylate kinase activity; ATP binding; uridylate kinase activity; kinase activity; transferase activity; UMP kinase activity	mitochondrion	1.41724	0.00416626	0.126537	1.44436	0.00349842	0.388807	1.36623	0.000478803	0.183733
ENSG00000211905	2	0	0	3	0	1	5	0	15	112	2.01038	0	0	2.76167	0	0.950574	5.08674	0	15.485	108.709	38.6611	0	0	53.1091	0	18.2803	97.8219	0	297.789	2090.56	IGHJ1	immunoglobulin heavy joining 1	14	105865407	105865458	IG_J_gene				-2.0498	0.00213108	0.0921553	-1.94891	0.00352526	0.388807	-1.6159	0.000783496	0.221388
ENSG00000250786	4	0	10	0	0	0	2	6	1	87	4.02075	0	9.84889	0	0	0	2.0347	6.05964	1.03234	84.4435	3.04487	0	7.45846	0	0	0	1.54085	4.5889	0.781777	63.9481	SNHG18	small nucleolar RNA host gene 18	5	9546200	9550609	lincRNA				-1.21787	0.0692875	0.405562	-1.9515	0.00353099	0.388807	-0.940126	0.038868	0.825337
ENSG00000239272	15	8	5	10	14	12	17	41	117	18	15.0778	8.1692	4.92445	9.20557	13.1827	11.4069	17.2949	41.4075	120.783	17.4711	30.7711	16.6718	10.0499	18.7869	26.9035	23.2794	35.2957	84.5052	246.497	35.6553	RPL21P10	ribosomal protein L21 pseudogene 10	14	77683202	77683989	processed_pseudogene				-1.84643	0.00133276	0.0710673	-1.66913	0.00356708	0.389979	-1.64447	0.000218669	0.127359
ENSG00000255823	7	6	3	2	3	12	325	6	5	1	7.03632	6.1269	2.95467	1.84111	2.82486	11.4069	330.638	6.05964	5.16168	0.970615	5.40009	4.70215	2.26759	1.41298	2.16797	8.75433	253.751	4.65053	3.96138	0.744908	MTRNR2L8	MT-RNR2-like 8	11	10507887	10509189	protein_coding			extracellular region; cytoplasm	-1.96764	0.00362137	0.119442	-1.97038	0.00357636	0.389979	-1.65695	0.000802275	0.224472
ENSG00000281831	14	22	20	47	54	32	16	17	23	20	14.0726	22.4653	19.6978	43.2662	50.8475	30.4184	16.2776	17.169	23.7437	19.4123	7.44978	11.8927	10.4276	22.9043	26.9177	16.1029	8.61703	9.08892	12.5695	10.2765	HCP5B	HLA complex P5B (non-protein coding)	6	29871895	29873783	lincRNA				-0.0195561	0.958351	0.986664	1.034	0.00359917	0.390571	0.555273	0.123507	0.971215
ENSG00000074410	2	4	15	8	5	14	0	0	1	2	2.01038	4.0846	14.7733	7.36446	4.7081	13.308	0	0	1.03234	1.94123	1.28213	2.60497	9.42177	4.69672	3.00262	8.48727	0	0	0.658378	1.23803	CA12	carbonic anhydrase 12	15	63321378	63382161	protein_coding	one-carbon metabolic process; bicarbonate transport; chloride ion homeostasis	carbonate dehydratase activity; zinc ion binding; lyase activity; metal ion binding	plasma membrane; membrane; integral component of membrane	1.7203	0.00920856	0.183592	1.91753	0.00361999	0.390942	1.64707	0.000883168	0.23097
ENSG00000008516	5	15	18	25	23	12	56	27	48	90	5.02594	15.3173	17.728	23.0139	21.6573	11.4069	56.9715	27.2684	49.5521	87.3554	5.59682	17.0571	19.7417	25.628	24.1172	12.7025	63.4426	30.3657	55.1806	97.2777	MMP25	matrix metallopeptidase 25	16	3046681	3060726	protein_coding	proteolysis; inflammatory response; neutrophil degranulation; hard palate development	metalloendopeptidase activity; calcium ion binding; peptidase activity; metallopeptidase activity; zinc ion binding; hydrolase activity; metal ion binding	extracellular region; proteinaceous extracellular matrix; plasma membrane; membrane; integral component of membrane; extracellular matrix; anchored component of membrane; specific granule membrane	-1.81814	0.000148054	0.0196482	-1.36892	0.00366435	0.391291	-1.50025	7.6996e-05	0.0878955
ENSG00000138131	30	26	6	19	5	9	67	20	34	40	30.1557	26.5499	5.90934	17.4906	4.7081	8.55517	68.1623	20.1988	35.0994	38.8246	8.25504	7.26797	1.61767	4.78801	1.28883	2.34196	18.6593	5.52937	9.60839	10.6281	LOXL4	lysyl oxidase like 4	10	98247690	98268250	protein_coding	receptor-mediated endocytosis; oxidation-reduction process	scavenger receptor activity; copper ion binding; protein binding; oxidoreductase activity; oxidoreductase activity, acting on the CH-NH2 group of donors, oxygen as acceptor; metal ion binding	extracellular region; extracellular space; membrane; receptor complex; extracellular exosome	-0.805941	0.132004	0.500215	-1.57377	0.00367549	0.391291	-1.03425	0.0177041	0.699019
ENSG00000204136	5	3	3	22	20	12	8	1	1	5	5.02594	3.06345	2.95467	20.2523	18.8324	11.4069	8.13878	1.00994	1.03234	4.85308	3.25514	1.9841	1.91365	13.1167	12.1972	7.38788	5.27123	0.654106	0.668612	3.14318	GGTA1P	glycoprotein, alpha-galactosyltransferase 1 pseudogene	9	121444991	121500027	transcribed_unitary_pseudogene				0.0230868	0.969328	0.989906	1.67127	0.00364212	0.391291	0.851162	0.0816748	0.946724
ENSG00000254395	14	1054	31	627	5426	3349	45	0	9	147	14.0726	1076.29	30.5316	577.189	5109.24	3183.47	45.7807	0	9.29103	142.68	38.2409	2924.71	82.9662	1568.45	13883.8	8650.74	124.404	0	25.2474	387.719	IGHV4-55	immunoglobulin heavy variable 4-55 (pseudogene)	14	106606101	106606551	IG_V_pseudogene				0.643218	0.325781	0.679323	1.90046	0.00369328	0.391331	0.895455	0.0482289	0.869507
ENSG00000269028	30	25	8	11	16	18	83	34	46	23	30.1557	25.5288	7.87912	10.1261	15.0659	17.1103	84.4399	34.3379	47.4875	22.3242	28.7471	24.3363	7.51107	9.65313	14.3622	16.3111	80.4956	32.734	45.2693	21.2814	MTRNR2L12	MT-RNR2-like 12	3	96617188	96618236	protein_coding			extracellular region; cytoplasm	-0.990336	0.0468454	0.350448	-1.45643	0.00374475	0.394921	-1.13961	0.00428865	0.447604
ENSG00000163110	5810	5217	5085	6131	6899	5668	3866	4770	3662	3893	5840.15	5327.34	5008.16	5643.94	6496.24	5387.85	3933.07	4817.41	3780.42	3778.61	4911.81	4480.52	4212.08	4746.79	5463.62	4531.42	3307.88	4051.65	3179.49	3177.97	PDLIM5	PDZ and LIM domain 5	4	94451857	94668227	protein_coding	regulation of synapse assembly; regulation of dendritic spine morphogenesis; cell growth involved in cardiac muscle cell development; cell-cell adhesion	actin binding; protein kinase C binding; protein binding; zinc ion binding; actinin binding; metal ion binding; cadherin binding involved in cell-cell adhesion; protein N-terminus binding	cytoplasm; cytosol; plasma membrane; cell-cell adherens junction; postsynaptic density; actin cytoskeleton; membrane; cell junction; neuron projection; synapse; postsynaptic membrane	0.396704	0.0243748	0.277531	0.510283	0.0037739	0.395437	0.453148	0.00108786	0.239493
ENSG00000256196	8	11	9	18	33	17	7	7	6	10	8.04151	11.2327	8.86401	16.57	31.0735	16.1598	7.12143	7.06958	6.19402	9.70615	9.3073	13.0008	10.2593	19.1783	35.9647	18.7034	8.2424	8.18238	7.169	11.234	RP11-881M11.4		11	60918469	60925397	antisense				0.279281	0.556145	0.818412	1.30802	0.00378485	0.395437	0.809662	0.046184	0.859781
ENSG00000254860	335	351	269	300	202	256	478	389	516	299	336.738	358.424	264.935	276.167	190.207	243.347	486.292	392.867	532.686	290.214	547.542	582.803	430.789	449.052	309.28	395.686	790.719	638.807	866.155	471.893	TMEM9B-AS1	TMEM9B antisense RNA 1	11	8964675	8977527	antisense				-0.395293	0.157584	0.530325	-0.80843	0.00394847	0.410623	-0.573456	0.0191683	0.718579
ENSG00000085871	890	1043	1164	1482	1908	951	307	268	308	1079	894.618	1065.06	1146.41	1364.27	1796.61	903.996	312.326	270.664	317.96	1047.29	1116.88	1329.66	1431.23	1703.2	2242.96	1128.58	389.92	337.907	396.953	1307.48	MGST2	microsomal glutathione S-transferase 2	4	139665768	139740745	protein_coding	leukotriene metabolic process; glutathione biosynthetic process; xenobiotic metabolic process; leukotriene biosynthetic process; positive regulation of catalytic activity; cellular oxidant detoxification; glutathione derivative biosynthetic process; response to organonitrogen compound; response to lipopolysaccharide	glutathione transferase activity; leukotriene-C4 synthase activity; glutathione peroxidase activity; protein binding; enzyme activator activity; transferase activity	nuclear envelope; endoplasmic reticulum; endoplasmic reticulum membrane; plasma membrane; membrane; integral component of membrane; organelle membrane; intracellular membrane-bounded organelle; cytoplasm	0.957988	0.0329236	0.309614	1.29332	0.00397221	0.411187	1.08953	0.00267919	0.369427
ENSG00000275367	23	19	17	16	22	8	16	28	78	73	23.1193	19.4019	16.7431	14.7289	20.7157	7.60459	16.2776	28.2783	80.5222	70.8549	6.88485	5.7778	4.98604	4.38622	6.16905	2.26462	4.8474	8.42118	23.9792	21.1003	RP11-266K4.14		12	8217758	8221115	lincRNA				-1.11058	0.0290581	0.296555	-1.47133	0.00403147	0.415408	-1.21535	0.00255521	0.368299
ENSG00000275236	39	21	24	17	23	10	20	43	48	55	39.2024	21.4442	23.6373	15.6495	21.6573	9.50574	20.347	43.4274	49.5521	53.3838	26.8509	14.6878	16.19	10.7188	14.8338	6.51078	13.9363	29.7448	33.9398	36.5643	AC009120.11		16	74289593	74291052	lincRNA				-0.519779	0.221568	0.594907	-1.24739	0.00409757	0.420291	-0.786958	0.0311964	0.793478
ENSG00000189120	26	29	16	75	187	91	42	20	46	59	26.1349	29.6134	15.7582	69.0418	176.083	86.5022	42.7286	20.1988	47.4875	57.2663	6.83444	7.74408	4.12088	18.0549	46.0468	22.6209	11.1738	5.28211	12.4183	14.9755	SP6	Sp6 transcription factor	17	47844908	47855874	protein_coding	transcription, DNA-templated; regulation of transcription, DNA-templated; regulation of transcription from RNA polymerase II promoter; positive regulation of cell proliferation; regulation of odontogenesis	RNA polymerase II transcription factor activity, sequence-specific DNA binding; nucleic acid binding; DNA binding; metal ion binding	nucleus; cytosol	-0.686827	0.121483	0.487055	1.23452	0.00412298	0.420975	0.481885	0.287433	0.982348
ENSG00000128578	310	358	667	442	336	308	71	195	88	201	311.608	365.572	656.921	406.886	316.385	292.777	72.2317	196.938	90.8456	195.094	108.726	127.555	229.212	141.97	110.392	102.155	25.203	68.7154	31.6977	68.0718	STRIP2	striatin interacting protein 2	7	129434433	129488399	protein_coding	cytoskeleton organization; regulation of cell shape; cell migration		cytoplasm; cytosol	1.51447	0.000194068	0.0220259	1.16388	0.00420722	0.421942	1.30464	8.52639e-05	0.0892009
ENSG00000139946	54	15	16	48	38	151	36	861	633	115	54.2802	15.3173	15.7582	44.1867	35.7816	143.537	36.6245	869.558	653.469	111.621	70.1294	19.7897	20.3595	57.0888	46.2295	185.448	47.3185	1123.46	844.275	144.213	PELI2	pellino E3 ubiquitin protein ligase family member 2	14	56117814	56301526	protein_coding	Toll signaling pathway; protein polyubiquitination; positive regulation of protein phosphorylation; protein phosphorylation; immune response; protein ubiquitination; positive regulation of I-kappaB kinase/NF-kappaB signaling; positive regulation of MAPK cascade	protein serine/threonine kinase activity; protein binding; transferase activity; ubiquitin-ubiquitin ligase activity; ubiquitin protein ligase activity	cytosol	-2.59123	4.0091e-05	0.00944698	-1.80403	0.00419832	0.421942	-1.82753	0.000188918	0.118532
ENSG00000234284	18	5	30	3	28	16	9	134	126	68	18.0934	5.10575	29.5467	2.76167	26.3654	15.2092	9.15613	135.332	130.074	66.0018	29.1125	8.21521	47.5409	4.44356	42.4222	24.4717	14.7323	217.75	209.291	106.198	ZNF879	zinc finger protein 879	5	179023752	179035064	protein_coding	regulation of transcription, DNA-templated; transcription, DNA-templated	metal ion binding; transcription factor activity, sequence-specific DNA binding; DNA binding; nucleic acid binding	nucleus; intracellular	-1.63145	0.00879239	0.180106	-1.78428	0.00417469	0.421942	-1.56432	0.00104461	0.239493
ENSG00000141622	3	2	4	26	0	134	3	1	1	13	3.01557	2.0423	3.93956	23.9345	0	127.377	3.05204	1.00994	1.03234	12.618	1.22709	0.831048	1.60308	9.73936	0	51.8319	1.24193	0.410962	0.420076	5.13449	RNF165	ring finger protein 165	18	46326809	46463140	protein_coding	muscle structure development; innervation; limb development; forelimb morphogenesis; positive regulation of BMP signaling pathway; protein catabolic process; multicellular organism aging; motor neuron axon guidance; axonogenesis; protein polyubiquitination; protein ubiquitination involved in ubiquitin-dependent protein catabolic process; proteasome-mediated ubiquitin-dependent protein catabolic p…	ubiquitin protein ligase activity; metal ion binding; ligase activity; zinc ion binding; transferase activity	protein complex; nucleus; cytoplasm	-0.0836173	0.901625	0.969334	1.9356	0.00420759	0.421942	0.820455	0.0883357	0.956869
ENSG00000205057	131	28	35	63	411	119	72	1938	963	1042	131.68	28.5922	34.4711	57.9951	387.006	113.118	73.249	1957.26	994.14	1011.38	191.953	41.6796	50.2495	84.541	564.149	164.895	106.777	2853.15	1449.18	1474.32	CLLU1OS	chronic lymphocytic leukemia up-regulated 1 opposite strand	12	92420094	92428148	protein_coding				-2.67076	2.03357e-05	0.00621167	-1.78988	0.0042692	0.422463	-1.82225	0.000196521	0.119271
ENSG00000164796	15	12	4	6	0	1	23	8	10	13	15.0778	12.2538	3.93956	5.52334	0	0.950574	23.399	8.07952	10.3234	12.618	3.68246	2.99275	0.962158	1.34897	0	0.232159	5.71474	1.97326	2.52128	3.08169	CSMD3	CUB and Sushi multiple domains 3	8	112222928	113437099	protein_coding			integral component of membrane; membrane; plasma membrane	-0.33465	0.572709	0.825997	-1.75177	0.00424723	0.422463	-0.670366	0.171611	0.982348
ENSG00000139926	3361	4160	2752	1369	1115	1203	2421	2179	1530	1665	3378.44	4247.98	2710.42	1260.24	1049.91	1143.54	2463	2200.66	1579.47	1616.07	5644.84	7097.72	4528.68	2105.67	1754.23	1910.68	4115.29	3676.96	2639.06	2700.21	FRMD6	FERM domain containing 6	14	51489100	51730727	protein_coding	actomyosin structure organization; apical constriction; regulation of actin filament-based process; cellular protein localization	structural constituent of cytoskeleton; protein binding	cytoskeleton; cytoplasm; plasma membrane; membrane; apical junction complex	0.776333	0.00256687	0.101017	-0.737509	0.00426008	0.422463	0.187852	0.615949	0.98432
ENSG00000215246	60	84	4	263	358	281	67	2	59	56	60.3113	85.7766	3.93956	242.107	337.1	267.111	68.1623	2.01988	60.9078	54.3545	17.3209	24.6343	1.13141	69.5309	96.8123	76.712	19.5756	0.580092	17.4922	15.6101	RP11-43F13.3		5	987180	997308	antisense				0.129342	0.837845	0.945327	1.80214	0.00429334	0.422988	0.952851	0.0556217	0.889166
ENSG00000187715	54	9	11	37	47	15	2	6	9	9	54.2802	9.19035	10.8338	34.0606	44.2562	14.2586	2.0347	6.05964	9.29103	8.73554	13.1716	2.23013	2.62892	8.26513	10.7392	3.45999	0.493738	1.47043	2.25456	2.11976	KBTBD12	kelch repeat and BTB domain containing 12	3	127915232	127987671	protein_coding	protein ubiquitination	ubiquitin-protein transferase activity	Cul3-RING ubiquitin ligase complex	1.42448	0.0152487	0.230051	1.66839	0.00438194	0.423755	1.44297	0.00151856	0.280351
ENSG00000076555	237	963	218	380	236	386	781	1488	710	791	238.23	983.367	214.706	349.812	222.223	366.922	794.549	1502.79	732.959	767.757	248.415	1025.41	223.885	364.767	231.723	382.608	828.518	1567.04	764.295	800.58	ACACB	acetyl-CoA carboxylase beta	12	109116595	109268226	protein_coding	malonyl-CoA biosynthetic process; energy homeostasis; positive regulation of heart growth; protein homotetramerization; negative regulation of lipid catabolic process; negative regulation of fatty acid oxidation; negative regulation of catalytic activity; response to drug; negative regulation of fatty acid beta-oxidation; response to nutrient levels; positive regulation of cellular metabolic proc…	metal ion binding; ligase activity; biotin binding; ATP binding; protein binding; biotin carboxylase activity; acetyl-CoA carboxylase activity; catalytic activity; nucleotide binding	membrane; endomembrane system; cytosol; mitochondrial outer membrane; mitochondrion; nucleus	-0.858973	0.0732902	0.413157	-1.36608	0.00441431	0.423755	-1.02602	0.00874395	0.547605
ENSG00000278896	41	16	22	16	14	17	33	51	62	20	41.2127	16.3384	21.6676	14.7289	13.1827	16.1598	33.5725	51.5069	64.0049	19.4123	16.3348	6.47578	8.58802	5.83786	5.22501	6.40498	13.3066	20.415	25.3686	7.69414	RP11-474P2.7		12	46404644	46407166	TEC				-0.602804	0.182152	0.554733	-1.31136	0.00436586	0.423755	-0.855689	0.0244592	0.754639
ENSG00000111321	77	47	161	304	307	270	86	22	152	76	77.3995	47.9941	158.567	279.849	289.078	256.655	87.4919	22.2187	156.915	73.7668	98.5981	61.1389	201.996	356.496	368.252	326.949	111.455	28.304	199.892	93.9704	LTBR	lymphotoxin beta receptor	12	6375045	6391571	protein_coding	hematopoietic or lymphoid organ development; positive regulation of I-kappaB kinase/NF-kappaB signaling; immune response; apoptotic process; inflammatory response; signal transduction; multicellular organism development; viral process; response to lipopolysaccharide; tumor necrosis factor-mediated signaling pathway; regulation of cell proliferation; positive regulation of JNK cascade; cellular re…	tumor necrosis factor-activated receptor activity; protein binding; ubiquitin protein ligase binding; identical protein binding	plasma membrane; integral component of plasma membrane; membrane; integral component of membrane	0.149437	0.765105	0.915699	1.41986	0.00437221	0.423755	0.816829	0.0642113	0.908272
ENSG00000071575	179	674	380	141	105	58	525	850	213	76	179.929	688.255	374.258	129.799	98.8702	55.1333	534.108	858.449	219.888	73.7668	99.7388	381.516	207.46	71.9504	54.8061	30.5617	296.069	475.859	121.889	40.8907	TRIB2	tribbles pseudokinase 2	2	12716889	12742734	protein_coding	negative regulation of protein kinase activity; positive regulation of proteasomal ubiquitin-dependent protein catabolic process; regulation of MAP kinase activity; negative regulation of interleukin-10 biosynthetic process; negative regulation of fat cell differentiation; protein phosphorylation	protein kinase inhibitor activity; transcription factor binding; mitogen-activated protein kinase kinase binding; ubiquitin protein ligase binding; ubiquitin-protein transferase regulator activity; ATP binding; protein kinase activity	nucleus; cytoplasm; cytoskeleton	-0.0517742	0.927048	0.978625	-1.61422	0.00437092	0.423755	-0.469358	0.327498	0.982348
ENSG00000226084	79	71	50	284	406	289	110	70	196	172	79.4099	72.5017	49.2445	261.438	382.298	274.716	111.908	70.6958	202.338	166.946	143.081	130.634	88.7288	471.06	688.825	494.984	201.637	127.38	364.573	300.803	RP4-706A16.3		1	77129114	77129668	processed_pseudogene				-0.935971	0.0127176	0.213032	1.05002	0.00441294	0.423755	0.320171	0.4671	0.982348
ENSG00000116962	931	976	1195	2702	1885	1450	194	1232	366	748	935.831	996.642	1176.94	2487.35	1774.96	1378.33	197.365	1244.25	377.835	726.02	165.986	176.772	208.752	441.175	314.82	244.472	35.0063	220.689	67.0158	128.773	NID1	nidogen 1	1	235975830	236065162	protein_coding	cell adhesion; cell-matrix adhesion; extracellular matrix disassembly; extracellular matrix organization; basement membrane organization; positive regulation of cell-substrate adhesion; glomerular basement membrane development	calcium ion binding; collagen binding; laminin binding; proteoglycan binding; laminin-1 binding; extracellular matrix binding	extracellular matrix; extracellular region; proteinaceous extracellular matrix; basement membrane; extracellular exosome; basal lamina; extracellular space; cell periphery	0.615139	0.19265	0.564548	1.34277	0.0044446	0.42425	0.957637	0.01585	0.686409
ENSG00000183813	203	623	268	1410	925	708	333	16	218	291	204.053	636.176	263.95	1297.99	870.999	673.006	338.777	16.159	225.049	282.449	65.93	205.55	85.2828	419.381	281.421	217.45	109.459	5.22101	72.7138	91.2598	CCR4	C-C motif chemokine receptor 4	3	32951574	32956349	protein_coding	chemokine-mediated signaling pathway; positive regulation of positive chemotaxis; homeostasis of number of cells; response to antibiotic; response to bacterium; response to radiation; G-protein coupled receptor signaling pathway; signal transduction; immune response; inflammatory response; chemotaxis; tolerance induction; neuron migration; positive regulation of cytosolic calcium ion concentration	C-C chemokine receptor activity; chemokine receptor activity; G-protein coupled receptor activity; signal transducer activity	neuronal cell body; integral component of membrane; membrane; external side of plasma membrane; plasma membrane; integral component of plasma membrane	0.60692	0.292004	0.655426	1.6351	0.00451014	0.42425	1.07135	0.0218732	0.745387
ENSG00000092607	25	121	4	260	136	2159	49	18	31	282	25.1297	123.559	3.93956	239.345	128.06	2052.29	49.85	18.1789	32.0024	273.714	7.19637	35.3835	1.12817	68.5409	36.6725	587.712	14.2755	5.20587	9.1645	78.383	TBX15	T-box 15	1	118883046	118989556	protein_coding	negative regulation of transcription from RNA polymerase II promoter; transcription, DNA-templated; regulation of transcription, DNA-templated; embryonic cranial skeleton morphogenesis; embryonic skeletal system morphogenesis	DNA binding; transcription factor activity, sequence-specific DNA binding; protein binding; transcription regulatory region sequence-specific DNA binding; RNA polymerase II core promoter proximal region sequence-specific DNA binding; transcriptional repressor activity, RNA polymerase II core promoter proximal region sequence-specific binding; RNA polymerase II transcription corepressor activity; …	nucleus; Tle3-Aes complex	-0.303452	0.649732	0.864969	1.89704	0.0045139	0.42425	0.834894	0.090047	0.956869
ENSG00000227855	8	9	3	1	2	2	4	15	12	6	8.04151	9.19035	2.95467	0.920557	1.88324	1.90115	4.06939	15.1491	12.388	5.82369	4.79518	5.48023	1.76188	0.548931	1.12298	1.13366	2.42659	9.03345	7.38702	3.47268	DPY19L2P3	DPY19L2 pseudogene 3	7	29650227	29742594	transcribed_unprocessed_pseudogene				-0.411675	0.476519	0.778921	-1.72389	0.00450557	0.42425	-0.771437	0.105721	0.967708
ENSG00000140511	41	76	34	86	207	179	90	53	35	46	41.2127	77.6074	33.4862	79.1679	194.916	170.153	91.5613	53.5268	36.1318	44.6483	26.6404	50.1664	21.6459	51.1751	125.996	109.989	59.1864	34.6004	23.356	28.8612	HAPLN3	hyaluronan and proteoglycan link protein 3	15	88877288	88895626	protein_coding	cell adhesion; skeletal system development; central nervous system development	hyaluronic acid binding; extracellular matrix structural constituent	extracellular region; proteinaceous extracellular matrix; extracellular space	-0.11959	0.784644	0.92418	1.22809	0.00447991	0.42425	0.629732	0.131976	0.976817
ENSG00000271204	6	15	9	2	4	7	26	69	6	5	6.03113	15.3173	8.86401	1.84111	3.76648	6.65402	26.451	69.6858	6.19402	4.85308	3.01858	7.66629	4.43644	0.921479	1.88513	3.33034	13.2388	34.8778	3.10011	2.42897	RP11-138A9.1		7	130930209	130932206	lincRNA				-1.04029	0.0976341	0.454436	-1.79119	0.00462958	0.426142	-1.18934	0.0144753	0.65647
ENSG00000154856	6	4	39	6	3	1	4	185	9	6	6.03113	4.0846	38.4107	5.52334	2.82486	0.950574	4.06939	186.839	9.29103	5.82369	7.64887	5.18022	48.7136	7.00487	3.58258	1.20555	5.16093	236.955	11.7832	7.38579	APCDD1	APC down-regulated 1	18	10454628	10489948	protein_coding	hair follicle development; Wnt signaling pathway; negative regulation of Wnt signaling pathway; astrocyte cell migration	Wnt-protein binding	plasma membrane; integral component of plasma membrane; membrane; integral component of membrane	-1.03501	0.12499	0.491964	-1.91074	0.0046392	0.426142	-1.07469	0.0302028	0.790788
ENSG00000211663	388	5632	3404	686190	3967	69	4012	5	63	1653	390.013	5751.12	3352.56	631677	3735.41	65.5896	4081.6	5.0497	65.0372	1604.43	1034.52	15255	8892.74	1.67554e+06	9908.25	173.978	10826.5	13.3944	172.512	4255.77	IGLV3-19	immunoglobulin lambda variable 3-19	22	22720623	22721145	IG_V_gene	adaptive immune response; immune system process; proteolysis; receptor-mediated endocytosis; immune response; complement activation; complement activation, classical pathway; Fc-epsilon receptor signaling pathway; Fc-gamma receptor signaling pathway involved in phagocytosis; regulation of immune response; leukocyte migration	antigen binding; serine-type endopeptidase activity	extracellular region; plasma membrane; membrane; extracellular exosome	0.195463	0.7511	0.909201	1.74343	0.00466682	0.426142	0.631985	0.122845	0.971215
ENSG00000100036	18	26	26	60	105	93	46	15	28	45	18.0934	26.5499	25.6071	55.2334	98.8702	88.4034	46.798	15.1491	28.9054	43.6777	8.69457	12.7582	12.3052	26.5418	47.5109	42.4812	22.4882	7.27972	13.8902	20.9888	SLC35E4	solute carrier family 35 member E4	22	30635652	30669016	protein_coding			membrane; integral component of membrane	-0.448261	0.282209	0.6478	1.13772	0.00466482	0.426142	0.480518	0.259219	0.982348
ENSG00000225210	59	73	79	43	18	10	133	27	36	142	59.3061	74.544	77.8063	39.584	16.9492	9.50574	135.307	27.2684	37.1641	137.827	82.6566	103.894	108.441	55.1693	23.6225	13.2484	188.582	38.0047	51.7967	192.094	DUXAP9	double homeobox A pseudogene 9	14	19062316	19115270	transcribed_processed_pseudogene				-0.23666	0.657322	0.868033	-1.52455	0.00461835	0.426142	-0.609047	0.183881	0.982348
ENSG00000134215	163	31	59	22	20	18	73	57	30	86	163.846	31.6557	58.1085	20.2523	18.8324	17.1103	74.2664	57.5666	30.9701	83.4729	126.718	24.4823	44.9408	15.663	14.5649	13.233	57.4373	44.5217	23.9521	64.5575	VAV3	vav guanine nucleotide exchange factor 3	1	107571160	107965144	protein_coding	angiogenesis; vesicle fusion; cellular response to DNA damage stimulus; integrin-mediated signaling pathway; small GTPase mediated signal transduction; regulation of cell size; positive regulation of signal transduction; cell migration; cell projection assembly; lamellipodium assembly; platelet activation; neutrophil chemotaxis; positive regulation of B cell proliferation; regulation of Rho prote…	SH3/SH2 adaptor activity; guanyl-nucleotide exchange factor activity; Rho guanyl-nucleotide exchange factor activity; GTPase activator activity; epidermal growth factor receptor binding; protein binding; Rac guanyl-nucleotide exchange factor activity; metal ion binding	cytoplasm; cytosol; plasma membrane; extracellular exosome; intracellular	0.370492	0.44611	0.759091	-1.40327	0.0046528	0.426142	-0.176895	0.701272	0.98432
ENSG00000260711	335	155	204	16	22	25	13	128	189	41	336.738	158.278	200.917	14.7289	20.7157	23.7643	13.2255	129.272	195.112	39.7952	48.5004	22.7968	28.9381	2.12141	2.98368	3.42278	1.90487	18.6191	28.1019	5.7317	RP11-747H7.3		14	91752856	91759798	sense_intronic				1.00011	0.0759463	0.418257	-1.61207	0.00457168	0.426142	0.226047	0.649342	0.98432
ENSG00000179397	67	36	60	47	45	35	60	73	84	78	67.3476	36.7614	59.0934	43.2662	42.3729	33.2701	61.0409	73.7256	86.7163	75.708	44.0181	24.0271	38.6231	28.2786	27.6947	21.7452	39.896	48.1867	56.6773	49.4823	C1orf101	chromosome 1 open reading frame 101	1	244454377	244641177	protein_coding			membrane; integral component of membrane; CatSper complex	-0.429585	0.151602	0.524713	-0.85755	0.00477641	0.428066	-0.614223	0.0167159	0.691657
ENSG00000146530	58	11	21	19	4	0	7	401	64	8	58.3009	11.2327	20.6827	17.4906	3.76648	0	7.12143	404.986	66.0695	7.76492	12.4031	2.38967	4.4001	3.72101	0.801294	0	1.51504	86.158	14.0559	1.65194	VWDE	von Willebrand factor D and EGF domains	7	12330885	12403941	protein_coding		calcium ion binding	extracellular region	-1.18916	0.0786202	0.42214	-1.90989	0.00473408	0.428066	-1.16234	0.018625	0.710614
ENSG00000160678	9	11	20	5	4	7	8	27	19	15	9.0467	11.2327	19.6978	4.60279	3.76648	6.65402	8.13878	27.2684	19.6144	14.5592	15.2301	18.9102	33.1613	7.7488	6.34088	11.202	13.7017	45.9063	33.0209	24.5105	S100A1	S100 calcium binding protein A1	1	153627926	153632039	protein_coding	regulation of heart contraction; positive regulation of voltage-gated calcium channel activity; negative regulation of transcription from RNA polymerase II promoter; toll-like receptor signaling pathway; substantia nigra development; intracellular signal transduction	calcium ion binding; protein binding; identical protein binding; metal ion binding; calcium-dependent protein binding; protein homodimerization activity; S100 protein binding; ATPase binding	neuron projection; I band; A band; M band; Z disc; cytoplasm; extracellular region; nucleus; sarcoplasmic reticulum; protein complex	-0.347161	0.479241	0.780182	-1.45163	0.00478318	0.428066	-0.708135	0.0965673	0.958559
ENSG00000252650	35	7	31	7	6	12	36	16	42	20	35.1816	7.14805	30.5316	6.4439	5.64973	11.4069	36.6245	16.159	43.3581	19.4123	316.951	64.3968	275.059	58.0532	50.8984	102.765	329.951	145.577	390.614	174.886	RNA5SP75	RNA, 5S ribosomal pseudogene 75	1	204707320	204707430	rRNA				-0.230185	0.654413	0.867072	-1.49324	0.00474709	0.428066	-0.61239	0.17255	0.982348
ENSG00000128641	3797	1867	5147	583	208	478	335	3207	1680	1033	3816.7	1906.49	5069.23	536.685	195.857	454.374	340.812	3238.88	1734.33	1002.65	4825.16	2410.22	6408.63	678.489	247.607	574.43	430.862	4094.66	2192.57	1267.57	MYO1B	myosin IB	2	191245185	191425389	protein_coding	post-Golgi vesicle-mediated transport; actin filament organization; actin filament-based movement; actin filament bundle assembly	motor activity; ATP binding; actin binding; nucleotide binding; microfilament motor activity; calmodulin binding; phosphatidylinositol-4,5-bisphosphate binding; phosphatidylinositol-3,4,5-trisphosphate binding; cadherin binding; actin filament binding; actin-dependent ATPase activity	myosin complex; plasma membrane; extracellular exosome; trans-Golgi network membrane; cytoplasm; early endosome; actin filament; brush border; endosome membrane; filopodium; perinuclear region of cytoplasm; cell periphery; apical part of cell	0.940313	0.0807956	0.425134	-1.52283	0.00471348	0.428066	0.1978	0.687532	0.98432
ENSG00000106034	58	15	32	33	43	72	17	11	21	15	58.3009	15.3173	31.5165	30.3784	40.4897	68.4413	17.2949	11.1093	21.6791	14.5592	35.2591	9.26353	19.0605	18.3722	24.4873	41.3918	10.4596	6.71868	13.111	8.8051	CPED1	cadherin like and PC-esterase domain containing 1	7	120988677	121297444	protein_coding			endoplasmic reticulum	0.964601	0.040096	0.331347	1.3137	0.00489338	0.435715	1.10278	0.00336399	0.401694
ENSG00000228252	1	11	52	7	7	5	10	27	117	33	1.00519	11.2327	51.2143	6.4439	6.59135	4.75287	10.1735	27.2684	120.783	32.0303	1.87186	20.9174	95.371	11.9998	12.2744	8.85078	18.945	50.7791	224.922	59.6467	COL6A4P2	collagen type VI alpha 4 pseudogene 2	3	130212823	130273806	transcribed_unitary_pseudogene				-0.837522	0.195431	0.567224	-1.8256	0.0049225	0.435715	-1.00819	0.0424942	0.846014
ENSG00000188234	644	720	866	538	584	676	936	818	687	975	647.342	735.228	852.914	495.26	549.907	642.588	952.238	826.131	709.215	946.35	387.746	440.388	510.88	296.652	329.384	384.898	570.373	494.837	424.807	566.846	AGAP4	ArfGAP with GTPase domain, ankyrin repeat and PH domain 4	10	45825594	45853875	protein_coding	positive regulation of GTPase activity	GTPase activator activity; metal ion binding		-0.200379	0.342135	0.689503	-0.594377	0.00492684	0.435715	-0.376862	0.0576919	0.892879
ENSG00000174576	0	1	0	3	1	2	16	11	2	14	0	1.02115	0	2.76167	0.941621	1.90115	16.2776	11.1093	2.06467	13.5886	0	0.612935	0	1.65767	0.565199	1.14115	9.77045	6.66827	1.2393	8.15643	NPAS4	neuronal PAS domain protein 4	11	66421004	66426707	protein_coding	transcription, DNA-templated; regulation of transcription, DNA-templated; transcription from RNA polymerase II promoter; nervous system development; learning; short-term memory; long-term memory; cell differentiation; regulation of synaptic transmission, GABAergic; social behavior; positive regulation of transcription, DNA-templated; positive regulation of transcription from RNA polymerase II pro…	RNA polymerase II core promoter proximal region sequence-specific DNA binding; RNA polymerase II transcription factor activity, sequence-specific DNA binding; RNA polymerase II regulatory region DNA binding; transcriptional activator activity, RNA polymerase II core promoter proximal region sequence-specific binding; DNA binding; protein binding; protein heterodimerization activity; protein dimer…	nucleus; transcription factor complex; postsynapse	-2.57239	8.85296e-05	0.0143928	-1.80411	0.00500814	0.439938	-1.84592	0.000178452	0.118438
ENSG00000140470	11	24	8	28	6	10	18	130	43	41	11.0571	24.5076	7.87912	25.7756	5.64973	9.50574	18.3123	131.292	44.3905	39.7952	13.0544	28.9346	9.30238	30.4316	6.67028	11.2228	21.6201	155.008	52.409	46.9837	ADAMTS17	ADAM metallopeptidase with thrombospondin type 1 motif 17	15	99971589	100342005	protein_coding	proteolysis	metalloendopeptidase activity; peptidase activity; metallopeptidase activity; zinc ion binding; hydrolase activity; metal ion binding	extracellular region; proteinaceous extracellular matrix; extracellular matrix	-1.56166	0.00689338	0.160883	-1.62038	0.00503335	0.439938	-1.49326	0.000839065	0.227615
ENSG00000204856	5491	4202	5342	2838	3065	3530	3664	5253	5227	4203	5519.49	4290.87	5261.28	2612.54	2886.07	3355.53	3727.56	5305.21	5396.02	4079.5	4339.22	3373.33	4136.23	2053.88	2268.92	2637.99	2930.47	4170.77	4242.16	3207.15	FAM216A	family with sequence similarity 216 member A	12	110468364	110490385	protein_coding				0.11356	0.612369	0.844323	-0.629169	0.0050263	0.439938	-0.198755	0.446867	0.982348
ENSG00000196433	19	59	26	148	547	24	4002	312	613	327	19.0986	60.2479	25.6071	136.242	515.067	22.8138	4071.43	315.101	632.822	317.391	19.311	60.9179	25.8919	137.758	520.795	23.0675	4116.71	318.606	639.861	320.921	ASMT	acetylserotonin O-methyltransferase	X	1615001	1643081	protein_coding	methylation; melatonin biosynthetic process; translation; indolalkylamine biosynthetic process	acetylserotonin O-methyltransferase activity; S-adenosylmethionine-dependent methyltransferase activity; O-methyltransferase activity; methyltransferase activity; S-methyltransferase activity; transferase activity; identical protein binding; protein homodimerization activity	cytosol	-3.09197	1.95099e-06	0.00117735	-1.81875	0.00510344	0.440918	-1.7124	0.000605594	0.200966
ENSG00000144218	22	7	3	3	3	6	12	5	0	296	22.1142	7.14805	2.95467	2.76167	2.82486	5.70344	12.2082	5.0497	0	287.302	37.4182	12.0948	4.99944	4.67288	4.7798	9.6505	20.6568	8.54433	0	486.129	AFF3	AF4/FMR2 family member 3	2	99545419	100142739	protein_coding	transcription, DNA-templated; regulation of transcription, DNA-templated; response to tumor necrosis factor; embryonic hindlimb morphogenesis	DNA binding; double-stranded DNA binding	nucleus; nucleoplasm; cytosol; nuclear body	-1.48624	0.0278706	0.292937	-1.89309	0.00508512	0.440918	-1.34857	0.00593097	0.492047
ENSG00000211639	1	16	7	251	1024	154	71212	101	27	7748	1.00519	16.3384	6.89423	231.06	964.22	146.388	72447.4	102.004	27.8731	7520.33	2.77676	45.1337	19.0448	638.287	2663.59	404.388	200131	281.779	76.9975	20774.4	IGLV4-60	immunoglobulin lambda variable 4-60	22	22162199	22162681	IG_V_gene	immune response; immunoglobulin production; immune system process; adaptive immune response	antigen binding	membrane; plasma membrane; extracellular space; extracellular region	-1.94058	0.00272855	0.104215	-1.81502	0.00506498	0.440918	-1.0532	0.0130813	0.640356
ENSG00000273338	89	43	90	32	20	37	35	57	134	81	89.4618	43.9095	88.6401	29.4578	18.8324	35.1712	35.6072	57.5666	138.333	78.6198	428.047	210.093	424.115	140.947	90.1073	168.283	170.369	275.438	661.881	376.171	RP11-386I14.4		1	78004346	78004554	antisense				-0.0728926	0.870743	0.957692	-1.27173	0.00517232	0.445156	-0.474691	0.251439	0.982348
ENSG00000168938	22	12	34	32	40	36	7	8	12	22	22.1142	12.2538	33.4862	29.4578	37.6648	34.2207	7.12143	8.07952	12.388	21.3535	17.53	9.71367	26.5448	23.3514	29.8572	27.127	5.64521	6.40469	9.82008	16.9271	PPIC	peptidylprolyl isomerase C	5	123023250	123036741	protein_coding	protein peptidyl-prolyl isomerization; protein folding	peptidyl-prolyl cis-trans isomerase activity; protein binding; cyclosporin A binding; isomerase activity	cytoplasm; extracellular exosome	0.769041	0.095592	0.451441	1.27168	0.00520211	0.445368	0.994903	0.00801941	0.533487
ENSG00000168528	19	69	63	557	299	1596	120	40	65	431	19.0986	70.4594	62.048	512.75	281.545	1517.12	122.082	40.3976	67.1019	418.335	9.23976	34.0877	30.0184	248.065	136.209	733.97	59.0623	19.5441	32.4634	202.388	SERINC2	serine incorporator 2	1	31409565	31434680	protein_coding	phosphatidylserine metabolic process; sphingolipid metabolic process; L-serine transport; positive regulation of CDP-diacylglycerol-serine O-phosphatidyltransferase activity; positive regulation of serine C-palmitoyltransferase activity	L-serine transmembrane transporter activity	membrane; integral component of membrane; extracellular exosome	-1.0691	0.0751138	0.417077	1.6733	0.00523426	0.445368	0.656595	0.188592	0.982348
ENSG00000257950	217	228	304	766	847	1090	280	692	302	284	218.126	232.822	299.406	705.147	797.553	1036.13	284.857	698.878	311.766	275.655	36.9392	39.428	50.7039	119.415	135.064	175.466	48.24	118.354	52.7969	46.6816	P2RX5-TAX1BP3	P2RX5-TAX1BP3 readthrough (NMD candidate)	17	3663063	3696194	protein_coding				-0.587715	0.107603	0.471471	1.01507	0.00522816	0.445368	0.37641	0.360044	0.982348
ENSG00000140105	101073	119325	90803	162849	151379	133500	113288	74049	79266	65205	101597	121849	89430.9	149912	142542	126902	115253	74785	81829.2	63289	175319	210265	154324	258692	245973	218985	198884	129051	141207	109213	WARS	tryptophanyl-tRNA synthetase	14	100333788	100376805	protein_coding	tryptophanyl-tRNA aminoacylation; tRNA aminoacylation for protein translation; translation; angiogenesis; negative regulation of cell proliferation; regulation of angiogenesis	ligase activity; ATP binding; tryptophan-tRNA ligase activity; aminoacyl-tRNA ligase activity; nucleotide binding; protein binding	cytosol; cytoplasm; nucleus; extracellular exosome	0.306087	0.229996	0.602194	0.711063	0.00529398	0.44875	0.512501	0.0246553	0.756599
ENSG00000176771	38	59	41	437	359	849	8	6	44	273	38.1972	60.2479	40.3805	402.284	338.042	807.037	8.13878	6.05964	45.4228	264.978	17.7003	27.9184	18.712	186.415	156.646	373.975	3.77145	2.80799	21.0486	122.789	NCKAP5	NCK associated protein 5	2	132671799	133568463	protein_coding				-0.388078	0.547459	0.814506	1.79466	0.00535425	0.452152	0.814505	0.102636	0.965268
ENSG00000122707	1066	502	655	235	855	392	209	120	168	233	1071.53	512.617	645.103	216.331	805.086	372.625	212.626	121.193	173.433	226.153	624.072	298.554	375.715	125.994	468.891	217.021	123.836	70.584	101.009	131.714	RECK	reversion inducing cysteine rich protein with kazal motifs	9	36036433	36124451	protein_coding	blood vessel maturation; C-terminal protein lipidation; embryo implantation; negative regulation of peptidase activity; extracellular matrix organization; negative regulation of cell migration; embryonic forelimb morphogenesis; negative regulation of metalloendopeptidase activity	endopeptidase inhibitor activity; serine-type endopeptidase inhibitor activity; protein binding; metalloendopeptidase inhibitor activity; peptidase inhibitor activity	extracellular region; plasma membrane; membrane; anchored component of membrane	1.79177	3.10535e-05	0.00821031	1.19693	0.0054217	0.456133	1.44605	6.62936e-05	0.0858316
ENSG00000102174	162	77	136	478	26	194	14	39	54	83	162.841	78.6286	133.945	440.026	24.4821	184.411	14.2429	39.3876	55.7462	80.5611	48.3493	23.3458	39.7699	130.649	7.26905	54.754	4.22888	11.6947	16.5517	23.9196	PHEX	phosphate regulating endopeptidase homolog, X-linked	X	22032441	22251310	protein_coding	skeletal system development; cellular protein modification process; proteolysis; cell-cell signaling; organophosphate metabolic process; bone mineralization; lung development; biomineral tissue development; response to vitamin D; bone development; response to growth hormone; cellular response to vitamin D; cellular response to parathyroid hormone stimulus; response to sodium phosphate; response t…	aminopeptidase activity; metalloendopeptidase activity; peptidase activity; metallopeptidase activity; zinc ion binding; hydrolase activity; metal ion binding	endoplasmic reticulum; Golgi apparatus; plasma membrane; integral component of plasma membrane; membrane; integral component of membrane; perinuclear region of cytoplasm	1.0477	0.075454	0.417647	1.63534	0.00548517	0.457373	1.24493	0.00721406	0.518594
ENSG00000278662	249	89	83	59	68	133	178	251	246	162	250.292	90.8824	81.7458	54.3129	64.0302	126.426	181.088	253.495	253.955	157.24	85.3511	30.9914	27.8758	18.521	21.8347	43.1121	61.7521	86.4433	86.6001	53.6197	GOLGA6L10	golgin A6 family-like 10	15	82339998	82349475	protein_coding			Golgi apparatus	-0.528748	0.22345	0.59654	-1.20971	0.0055249	0.457373	-0.775279	0.0363075	0.812053
ENSG00000259378	14	11	15	10	6	6	19	20	25	11	14.0726	11.2327	14.7733	9.20557	5.64973	5.70344	19.3296	20.1988	25.8084	10.6768	10.5492	8.42028	11.0745	6.90073	4.23518	4.27544	14.49	15.1415	19.3466	8.00357	DCAF13P3	DDB1 and CUL4 associated factor 13 pseudogene 3	15	50944663	50945996	processed_pseudogene				-0.462394	0.287849	0.652332	-1.26547	0.0054833	0.457373	-0.762875	0.0398779	0.829174
ENSG00000145431	27	7	2	7	4	266	6	2	18	8	27.1401	7.14805	1.96978	6.4439	3.76648	252.853	6.10409	2.01988	18.5821	7.76492	34.5294	9.09421	2.50608	8.19835	4.79196	321.695	7.76601	2.56982	23.6413	9.87904	PDGFC	platelet derived growth factor C	4	156760454	156971394	protein_coding	activation of transmembrane receptor protein tyrosine kinase activity; multicellular organism development; central nervous system development; blood coagulation; positive regulation of cell proliferation; embryo development; animal organ morphogenesis; positive regulation of phosphatidylinositol 3-kinase signaling; positive regulation of cell migration; positive regulation of protein autophosphor…	platelet-derived growth factor receptor binding; protein binding; growth factor activity; protein homodimerization activity	Golgi membrane; extracellular region; extracellular space; nucleus; cytoplasm; endoplasmic reticulum lumen; cytosol; plasma membrane; cell surface; membrane; extracellular exosome	0.302649	0.653715	0.866885	1.86961	0.0055586	0.457373	0.963518	0.051101	0.879661
ENSG00000225873	6	11	4	30	37	50	4	10	20	14	6.03113	11.2327	3.93956	27.6167	34.84	47.5287	4.06939	10.0994	20.6467	13.5886	7.64887	14.2456	4.99627	35.0244	44.1851	60.2774	5.16093	12.8084	26.1848	17.2335	LINC00694	long intergenic non-protein coding RNA 694	3	44421127	44439946	protein_coding				-0.58527	0.25784	0.628626	1.35742	0.00549875	0.457373	0.558089	0.23895	0.982348
ENSG00000255737	0	0	1	26	3	167	14	1	1	12	0	0	0.984889	23.9345	2.82486	158.746	14.2429	1.00994	1.03234	11.6474	0	0	0.656593	15.9563	1.88324	105.831	9.49525	0.673293	0.688224	7.76492	AGAP2-AS1	AGAP2 antisense RNA 1	12	57726271	57728356	antisense				-0.908125	0.178931	0.551185	1.87111	0.00554272	0.457373	0.558733	0.221371	0.982348
ENSG00000200795	219	18	26	16	6	3	14	55	37	152	220.136	18.3807	25.6071	14.7289	5.64973	2.85172	14.2429	55.5467	38.1964	147.534	1561.25	130.36	181.611	104.46	40.069	20.225	101.013	393.948	270.897	1046.34	RNU4-1	RNA, U4 small nuclear 1	12	120293097	120293237	snRNA				0.277651	0.66271	0.870271	-1.77046	0.00564168	0.462515	-0.205538	0.680618	0.98432
ENSG00000272832	0	1	2	2	2	3	8	16	5	11	0	1.02115	1.96978	1.84111	1.88324	2.85172	8.13878	16.159	5.16168	10.6768	0	2.53387	4.88779	4.56852	4.67306	7.07623	20.1955	40.0969	12.8081	26.4932	RP11-91K8.5		3	133543064	133543466	lincRNA				-2.20872	0.000408638	0.0356293	-1.67755	0.00570535	0.465819	-1.7598	0.000167569	0.118438
ENSG00000004776	3	7	11	20	13	12	1	3	3	7	3.01557	7.14805	10.8338	18.4111	12.2411	11.4069	1.01735	3.02982	3.09701	6.79431	4.2413	10.0535	15.2374	25.8947	17.2167	16.0434	1.43087	4.26135	4.35585	9.55599	HSPB6	heat shock protein family B (small) member 6	19	35754569	35758079	protein_coding	chaperone-mediated protein folding; positive regulation of angiogenesis; negative regulation of cardiac muscle cell apoptotic process; regulation of muscle contraction	chaperone binding; unfolded protein binding; protein homodimerization activity; protein binding; structural constituent of eye lens	cytoplasm; nucleus; extracellular region	0.755657	0.189044	0.560696	1.55387	0.00572346	0.465819	1.09861	0.0159986	0.688215
ENSG00000164904	787	684	862	495	530	693	1510	1275	636	779	791.083	698.467	848.975	455.676	499.059	658.748	1536.2	1287.67	656.566	756.109	450.76	397.987	483.746	259.644	284.364	375.355	875.325	733.717	374.112	430.832	ALDH7A1	aldehyde dehydrogenase 7 family member A1	5	126531200	126595418	protein_coding	oxidation-reduction process; metabolic process; cellular aldehyde metabolic process; lysine catabolic process; sensory perception of sound; glycine betaine biosynthetic process from choline; choline catabolic process	oxidoreductase activity; oxidoreductase activity, acting on the aldehyde or oxo group of donors, NAD or NADP as acceptor; aldehyde dehydrogenase (NAD) activity; L-aminoadipate-semialdehyde dehydrogenase activity; protein binding; betaine-aldehyde dehydrogenase activity	nucleus; cytoplasm; mitochondrion; mitochondrial matrix; cytosol; extracellular exosome	-0.418496	0.206357	0.578468	-0.914587	0.00579968	0.468627	-0.622755	0.0307421	0.792713
ENSG00000113504	267	612	760	1242	2478	4357	1104	242	486	1224	268.385	624.944	748.516	1143.33	2333.34	4141.65	1123.15	244.405	501.715	1188.03	307.429	715.858	857.407	1309.66	2672.78	4744.16	1286.54	279.96	574.703	1360.86	SLC12A7	solute carrier family 12 member 7	5	1050376	1112035	protein_coding	transport; ion transport; potassium ion transport; cell volume homeostasis; chemical synaptic transmission; transmembrane transport; potassium ion transmembrane transport; chloride transmembrane transport	transporter activity; symporter activity; cation:chloride symporter activity; potassium:chloride symporter activity; protein kinase binding; potassium ion symporter activity	plasma membrane; integral component of plasma membrane; membrane; integral component of membrane	-0.361105	0.484445	0.782683	1.42448	0.00578247	0.468627	0.674191	0.150799	0.976817
ENSG00000228318	548	441	506	556	374	415	210	270	294	290	550.843	450.327	498.354	511.83	352.166	394.488	213.643	272.684	303.507	281.478	493.587	403.519	446.554	458.629	315.561	353.484	191.436	244.34	271.96	252.221	AP001610.5		21	41441056	41445708	antisense				0.874303	0.000127784	0.0182753	0.629803	0.00585243	0.471194	0.749298	9.12925e-05	0.0892009
ENSG00000188167	538	556	546	618	543	573	386	435	392	352	540.792	567.759	537.75	568.904	511.3	544.679	392.696	439.324	404.676	341.657	145.904	153.179	145.083	153.488	137.947	146.952	105.948	118.528	109.18	92.1777	TMPPE	transmembrane protein with metallophosphoesterase domain	3	33090421	33096801	protein_coding		hydrolase activity; metal ion binding	membrane; integral component of membrane	0.469226	0.00420793	0.126658	0.450737	0.00591138	0.472571	0.459479	0.000191053	0.118532
ENSG00000026025	23413	36769	23077	35220	19722	42917	38597	84939	71765	60332	23534.5	37546.7	22728.3	32422	18570.6	40795.8	39266.6	85783.3	74085.6	58559.2	22403.1	35741.7	21635.7	30863.4	17677.9	38834.6	37378.9	81659.5	70524.1	55744.1	VIM	vimentin	10	17228259	17237593	protein_coding	movement of cell or subcellular component; positive regulation of gene expression; negative regulation of neuron projection development; astrocyte development; viral process; muscle filament sliding; intermediate filament-based process; intermediate filament organization; Bergmann glial cell differentiation; SMAD protein signal transduction; lens fiber cell development	glycoprotein binding; double-stranded RNA binding; structural molecule activity; structural constituent of cytoskeleton; structural constituent of eye lens; protein binding; protein C-terminus binding; identical protein binding; scaffold protein binding; keratin filament binding	plasma membrane; cytoplasm; peroxisome; cytosol; cytoskeleton; intermediate filament; focal adhesion; extracellular matrix; cell leading edge; cell projection; neuron projection; extracellular exosome	-1.11557	0.002055	0.0901314	-0.99611	0.00592057	0.472571	-1.03395	0.000348192	0.168425
ENSG00000010610	46	0	3	173	475	407	55	13	19	103	46.2387	0	2.95467	159.256	447.27	386.884	55.9541	13.1292	19.6144	99.9734	77.0003	0	4.92035	265.206	744.829	644.269	93.1792	21.8638	32.6634	166.484	CD4	CD4 molecule	12	6786858	6820808	protein_coding	cytokine production; adaptive immune response; immune system process; induction by virus of host cell-cell fusion; immune response; cell adhesion; signal transduction; cell surface receptor signaling pathway; enzyme linked receptor protein signaling pathway; transmembrane receptor protein tyrosine kinase signaling pathway; positive regulation of calcium ion transport into cytosol; viral process; …	virus receptor activity; glycoprotein binding; receptor activity; transmembrane signaling receptor activity; extracellular matrix structural constituent; protein binding; zinc ion binding; coreceptor activity; immunoglobulin binding; enzyme binding; protein kinase binding; MHC class II protein binding; protein homodimerization activity; protein tyrosine kinase binding	early endosome; endoplasmic reticulum lumen; endoplasmic reticulum membrane; plasma membrane; external side of plasma membrane; cell surface; membrane; integral component of membrane; clathrin-coated vesicle membrane; T cell receptor complex; membrane raft	-0.659522	0.317497	0.674815	1.81282	0.00593265	0.472571	0.709616	0.148253	0.976817
ENSG00000178826	7	23	26	44	115	167	33	42	33	38	7.03632	23.4865	25.6071	40.5045	108.286	158.746	33.5725	42.4175	34.0671	36.8834	5.59771	18.6845	20.3716	32.2232	86.1467	126.289	26.7084	33.745	27.1019	29.3424	TMEM139	transmembrane protein 139	7	143279957	143288048	protein_coding		protein binding	membrane; integral component of membrane	-0.789863	0.0983233	0.455084	1.27487	0.00602036	0.475769	0.483268	0.302578	0.982348
ENSG00000181031	82	177	142	68	28	10	283	106	22	191	82.4255	180.744	139.854	62.5979	26.3654	9.50574	287.909	107.054	22.7114	185.388	139.823	306.605	237.242	106.188	44.725	16.1251	488.396	181.601	38.5265	314.483	RPH3AL	rabphilin 3A-like (without C2 domains)	17	212389	386254	protein_coding	intracellular protein transport; exocytosis; regulation of exocytosis; regulation of calcium ion-dependent exocytosis; response to drug; glucose homeostasis; negative regulation of G-protein coupled receptor protein signaling pathway; positive regulation of protein secretion	calcium ion binding; protein binding; calcium-dependent phospholipid binding; cytoskeletal protein binding; Rab GTPase binding; LIM domain binding; metal ion binding	cytoplasm; plasma membrane; membrane; secretory granule; transport vesicle membrane; secretory granule membrane; cytoplasmic vesicle; intracellular	-0.161845	0.780512	0.92249	-1.60049	0.00603634	0.475769	-0.540982	0.261645	0.982348
ENSG00000252376	9	9	5	2	2	1	12	7	6	6	9.0467	9.19035	4.92445	1.84111	1.88324	0.950574	12.2082	7.06958	6.19402	5.82369	76.6669	77.8843	41.7326	15.6027	15.9597	8.05571	103.459	59.9117	52.4917	49.3533	RNA5SP395	RNA, 5S ribosomal pseudogene 395	15	50463381	50463498	rRNA				-0.0448025	0.933593	0.979919	-1.60534	0.00599986	0.475769	-0.516149	0.270943	0.982348
ENSG00000182636	9	0	9	5	26	0	16	68	322	15	9.0467	0	8.86401	4.60279	24.4821	0	16.2776	68.6759	332.412	14.5592	4.68498	0	4.59037	2.38363	12.6785	0	8.4296	35.5649	172.145	7.53974	NDN	necdin, MAGE family member	15	23685400	23687330	protein_coding	neuron migration; respiratory system process; transcription, DNA-templated; regulation of transcription, DNA-templated; transcription from RNA polymerase II promoter; nervous system development; axonogenesis; axonal fasciculation; central nervous system development; respiratory gaseous exchange; negative regulation of cell proliferation; glial cell migration; post-embryonic development; sensory p…	RNA polymerase II core promoter proximal region sequence-specific DNA binding; transcriptional activator activity, RNA polymerase II core promoter proximal region sequence-specific binding; DNA binding; gamma-tubulin binding	nucleus; nucleoplasm; cytoplasm; centrosome; cytosol; cell projection; perikaryon	-2.05897	0.00233812	0.0953893	-1.8552	0.00610222	0.47928	-1.64677	0.000906433	0.23097
ENSG00000160179	722	967	952	1396	6491	3919	1927	421	1139	1425	725.746	987.452	937.615	1285.1	6112.06	3725.3	1960.43	425.185	1175.83	1383.13	242.077	329.37	312.747	428.652	2038.71	1242.59	653.912	141.823	392.205	461.35	ABCG1	ATP binding cassette subfamily G member 1	21	42199689	42297244	protein_coding	regulation of transcription, DNA-templated; transport; lipid transport; cholesterol metabolic process; detection of hormone stimulus; response to organic substance; negative regulation of macrophage derived foam cell differentiation; regulation of cholesterol esterification; negative regulation of cholesterol storage; intracellular cholesterol transport; cholesterol efflux; phospholipid efflux; r…	nucleotide binding; ATP binding; phospholipid binding; phospholipid transporter activity; cholesterol binding; ATPase activity; cholesterol transporter activity; toxin transporter activity; sterol-transporting ATPase activity; glycoprotein transporter activity; protein homodimerization activity; ADP binding; protein heterodimerization activity; protein dimerization activity	Golgi membrane; mitochondrion; endosome; endoplasmic reticulum; endoplasmic reticulum membrane; Golgi apparatus; plasma membrane; integral component of plasma membrane; external side of plasma membrane; membrane; integral component of membrane; recycling endosome	-0.381204	0.43548	0.751685	1.33639	0.0062319	0.48776	0.620716	0.175229	0.982348
ENSG00000182109	125	312	371	193	272	241	491	393	341	750	125.649	318.599	365.394	177.668	256.121	229.088	499.518	396.906	352.027	727.961	209.764	531.884	610.007	296.607	427.581	382.451	833.92	662.615	587.691	1215.29	RP11-69E11.4		1	39522280	39546187	antisense				-0.800621	0.0387227	0.327138	-1.05906	0.0062839	0.488427	-0.899067	0.00407161	0.436841
ENSG00000182578	10	4	38	26	121	121	29	19	13	23	10.0519	4.0846	37.4258	23.9345	113.936	115.019	29.5031	19.1889	13.4204	22.3242	11.3452	4.61016	42.2413	27.0141	128.596	129.819	33.2992	21.6578	15.1471	25.1966	CSF1R	colony stimulating factor 1 receptor	5	150053291	150113372	protein_coding	cytokine-mediated signaling pathway; peptidyl-tyrosine phosphorylation; transmembrane receptor protein tyrosine kinase signaling pathway; protein phosphorylation; positive regulation of protein phosphorylation; immune system process; inflammatory response; signal transduction; multicellular organism development; axon guidance; cell proliferation; positive regulation of cell proliferation; negativ…	cytokine binding; ATP binding; transmembrane receptor protein tyrosine kinase activity; protein kinase activity; nucleotide binding; protein tyrosine kinase activity; macrophage colony-stimulating factor receptor activity; kinase activity; transferase activity; protein phosphatase binding; protein homodimerization activity	integral component of membrane; membrane; nucleoplasm; plasma membrane; integral component of plasma membrane; cell surface; intracellular membrane-bounded organelle; CSF1-CSF1R complex	-0.176265	0.758845	0.912924	1.55173	0.00626584	0.488427	0.772749	0.110795	0.968313
ENSG00000283517	5	3	2	9	1	10	14	18	172	1	5.02594	3.06345	1.96978	8.28501	0.941621	9.50574	14.2429	18.1789	177.562	0.970615	7.14928	4.35768	2.80196	11.7852	1.33943	13.5217	20.2601	25.8591	252.577	1.38068	RP11-465C12.1		17	71829870	71871750	lincRNA				-2.15211	0.0013677	0.0717805	-1.83014	0.00644519	0.495789	-1.69812	0.000673288	0.208858
ENSG00000205763	157	168	98	118	114	214	251	300	271	232	157.815	171.553	96.5192	108.626	107.345	203.423	255.354	302.982	279.763	225.183	125.499	136.424	76.7548	86.3823	85.3636	161.768	203.065	240.94	222.476	179.072	RP9P	retinitis pigmentosa 9 pseudogene	7	32916815	32943176	transcribed_unprocessed_pseudogene				-0.853916	0.00788516	0.169938	-0.874585	0.00645297	0.495789	-0.853256	0.000751315	0.221049
ENSG00000237149	1	1	0	9	1	51	0	1	3	4	1.00519	1.02115	0	8.28501	0.941621	48.4793	0	1.00994	3.09701	3.88246	0.943396	0.958376	0	7.77571	0.883736	45.4991	0	0.947855	2.90663	3.64379	ZNF503-AS2	ZNF503 antisense RNA 2	10	75401519	75408982	antisense				-0.333336	0.622064	0.848837	1.84149	0.00646691	0.495789	0.688709	0.146002	0.976817
ENSG00000097096	816	370	353	116	356	73	1105	404	709	219	820.234	377.826	347.666	106.785	335.217	69.3919	1124.17	408.016	731.926	212.565	192.724	88.7748	81.6884	25.0904	78.7634	16.3045	264.138	95.8683	171.975	49.9447	SYDE2	synapse defective Rho GTPase homolog 2	1	85156873	85201046	protein_coding	signal transduction; regulation of GTPase activity; regulation of small GTPase mediated signal transduction; activation of GTPase activity	GTPase activator activity	cytoplasm; cytosol	-0.239704	0.655875	0.86765	-1.46759	0.00642478	0.495789	-0.600416	0.189244	0.982348
ENSG00000231881	0	4	2	9	3	9	18	13	20	40	0	4.0846	1.96978	8.28501	2.82486	8.55517	18.3123	13.1292	20.6467	38.8246	0	2.54017	1.22499	5.15237	1.75676	5.32038	11.3882	8.16494	12.84	24.1447	RP5-1120P11.3		6	44073913	44077952	lincRNA				-2.55371	1.07614e-05	0.00385882	-1.49761	0.00649986	0.495854	-1.68162	0.0002375	0.130346
ENSG00000213886	308	258	1081	821	1043	1259	215	109	214	639	309.598	263.457	1064.67	755.777	982.111	1196.77	218.73	110.083	220.92	620.223	284.819	242.37	979.453	695.287	903.506	1100.99	201.223	101.273	203.238	570.582	UBD	ubiquitin D	6	29555515	29559925	protein_coding	proteolysis; ubiquitin-dependent protein catabolic process; protein ubiquitination; protein modification by small protein conjugation; response to interferon-gamma; response to tumor necrosis factor; myeloid dendritic cell differentiation; positive regulation of apoptotic process; positive regulation of I-kappaB kinase/NF-kappaB signaling; aggresome assembly	protein binding; proteasome binding	fibrillar center; nucleus; cytoplasm; aggresome	0.746968	0.154113	0.526779	1.42493	0.00653397	0.495854	1.04228	0.0146088	0.65647
ENSG00000244306	63	79	28	42	12	3	343	4	21	295	63.3269	80.6709	27.5769	38.6634	11.2995	2.85172	348.95	4.03976	21.6791	286.332	93.5405	119.159	40.734	57.1099	16.6905	4.21229	515.436	5.96715	32.0222	422.942	DUXAP10	double homeobox A pseudogene 10	14	19284653	19337730	transcribed_processed_pseudogene				-1.00745	0.129817	0.497743	-1.81004	0.00652039	0.495854	-1.09498	0.0283436	0.785293
ENSG00000237978	209	52	88	96	115	166	142	217	395	757	210.084	53.0998	86.6703	88.3735	108.286	157.795	144.463	219.157	407.773	734.756	407.14	102.907	167.966	171.266	209.857	305.805	279.968	424.723	790.257	1423.95	KCNMB2-AS1	KCNMB2 antisense RNA 1	3	178526505	178860405	antisense				-1.41113	0.00603126	0.149972	-1.39651	0.0065571	0.495933	-1.33885	0.00093636	0.23441
ENSG00000185710	36	9	15	6	8	7	11	132	21	6	36.1868	9.19035	14.7733	5.52334	7.53297	6.65402	11.1908	133.312	21.6791	5.82369	28.3041	7.18838	11.5552	4.32017	5.89204	5.20455	8.75309	104.272	16.9566	4.5551	SMG1P4	SMG1P4, nonsense mediated mRNA decay associated PI3K related kinase pseudogene 4	16	21879338	21919156	transcribed_unprocessed_pseudogene				-0.80806	0.203851	0.57698	-1.73358	0.0066512	0.501362	-0.997935	0.042725	0.848463
ENSG00000224650	198	34	29	26	199	963	2116	19	814	155121	199.027	34.7191	28.5618	23.9345	187.383	915.403	2152.71	19.1889	840.322	150563	339.059	59.1467	48.6572	40.7743	319.221	1559.46	3667.3	32.6897	1431.55	256495	IGHV3-74	immunoglobulin heavy variable 3-74	14	106810442	106811131	IG_V_gene	positive regulation of B cell activation; B cell receptor signaling pathway; innate immune response; defense response to bacterium; complement activation, classical pathway; phagocytosis, engulfment; phagocytosis, recognition; immune system process; adaptive immune response	immunoglobulin receptor binding; antigen binding	blood microparticle; immunoglobulin complex, circulating; membrane; external side of plasma membrane; plasma membrane; extracellular region	-1.75038	0.00578277	0.148252	-1.71438	0.00686961	0.501764	-1.42131	0.00173068	0.298287
ENSG00000267312	22	34	32	43	43	24	12	23	13	11	22.1142	34.7191	31.5165	39.584	40.4897	22.8138	12.2082	23.2286	13.4204	10.6768	20.6674	32.4478	29.4546	36.9944	37.8408	21.3213	11.4095	21.709	12.5424	9.97829	RP11-1094M14.7		17	35459481	35460550	processed_pseudogene				0.888482	0.028331	0.294153	1.08837	0.00672482	0.501764	0.969188	0.00264388	0.369427
ENSG00000186281	12	201	302	35	279	39	266	933	214	1394	12.0623	205.251	297.437	32.2195	262.712	37.0724	270.615	942.274	220.92	1353.04	4.3203	73.514	106.532	11.5399	94.0946	13.2781	96.925	337.491	79.1261	484.612	GPAT2	glycerol-3-phosphate acyltransferase 2, mitochondrial	2	96021946	96039451	protein_coding	glycerol-3-phosphate metabolic process; lipid metabolic process; phosphatidic acid biosynthetic process; metabolic process; phospholipid biosynthetic process; CDP-diacylglycerol biosynthetic process; triglyceride biosynthetic process; cellular lipid metabolic process; piRNA biosynthetic process	glycerol-3-phosphate O-acyltransferase activity; O-acyltransferase activity; transferase activity; transferase activity, transferring acyl groups	mitochondrion; mitochondrial outer membrane; membrane; integral component of membrane	-1.38651	0.0312952	0.303998	-1.74136	0.00684852	0.501764	-1.37974	0.00494961	0.472756
ENSG00000214787	18	7	6	3	12	3	30	12	17	24	18.0934	7.14805	5.90934	2.76167	11.2995	2.85172	30.5204	12.1193	17.5497	23.2948	36.6634	14.4844	11.9743	5.59609	22.8966	5.77856	61.8449	24.5578	35.5617	47.2032	MS4A4E	membrane spanning 4-domains A4E	11	60201253	60243088	protein_coding			membrane; integral component of membrane	-0.841171	0.119315	0.484506	-1.48587	0.0068799	0.501764	-1.04383	0.0156758	0.685101
ENSG00000255330	21	13	2	13	59	23	5	0	1	11	21.109	13.275	1.96978	11.9672	55.5556	21.8632	5.08674	0	1.03234	10.6768	9.93363	6.24704	0.926955	5.63164	26.1438	10.2886	2.39376	0	0.485805	5.02436	SOGA3	SOGA family member 3	6	127438406	127519001	protein_coding	regulation of autophagy		integral component of membrane; membrane; extracellular space	0.920623	0.159997	0.53265	1.76925	0.006757	0.501764	1.19667	0.0160364	0.688215
ENSG00000256612	3	2	13	2	3	1	54	3	6	6	3.01557	2.0423	12.8036	1.84111	2.82486	0.950574	54.9368	3.02982	6.19402	5.82369	2.55665	1.7315	10.8551	1.56093	2.39497	0.805913	46.5763	2.56873	5.25139	4.93742	CYP2B7P	cytochrome P450 family 2 subfamily B member 7, pseudogene	19	40924219	40950660	transcribed_unprocessed_pseudogene				-1.04125	0.115397	0.480472	-1.79483	0.00687793	0.501764	-1.14623	0.0215442	0.744371
ENSG00000178878	1514	934	1553	1436	858	773	1333	2418	1604	1821	1521.86	953.754	1529.53	1321.92	807.911	734.794	1356.12	2442.03	1655.87	1767.49	640.781	401.581	644.014	556.598	340.173	309.387	571	1028.22	697.207	744.206	APOLD1	apolipoprotein L domain containing 1	12	12725917	12829975	protein_coding	angiogenesis; response to hypoxia; lipid transport; multicellular organism development; cell differentiation; endothelial cell activation; lipoprotein metabolic process; regulation of endothelial cell differentiation	lipid binding	extracellular region; nucleoplasm; cytosol; plasma membrane; membrane; integral component of membrane	-0.413568	0.195024	0.566679	-0.864279	0.00679719	0.501764	-0.602505	0.0290306	0.788891
ENSG00000241560	7	2	2	7	11	31	2	2	5	4	7.03632	2.0423	1.96978	6.4439	10.3578	29.4678	2.0347	2.01988	5.16168	3.88246	12.2158	3.54566	3.41976	11.1873	17.9823	51.1594	3.53246	3.50674	8.96125	6.74038	ZBTB20-AS1	ZBTB20 antisense RNA 1	3	114351811	114388978	antisense				0.155123	0.80337	0.932341	1.63765	0.00680974	0.501764	0.88834	0.0703582	0.915725
ENSG00000227680	2	7	8	2	2	0	6	5	10	9	2.01038	7.14805	7.87912	1.84111	1.88324	0	6.10409	5.0497	10.3234	8.73554	3.66189	13.0201	14.3518	3.35358	3.43031	0	11.1186	9.19799	18.8039	15.9117	AC108051.2		2	102987323	102988565	lincRNA				-0.357632	0.541975	0.811813	-1.67238	0.00669394	0.501764	-0.72056	0.134811	0.976817
ENSG00000246627	51	28	7	5	2	4	14	24	19	8	51.2646	28.5922	6.89423	4.60279	1.88324	3.8023	14.2429	24.2386	19.6144	7.76492	69.0898	38.534	9.29141	6.20322	2.53806	5.12439	19.1952	32.6665	26.4345	10.4649	CACNA1C-AS1	CACNA1C antisense RNA 1	12	2676001	2691200	antisense				0.627545	0.256997	0.627736	-1.56566	0.00683998	0.501764	-0.0165663	0.973175	0.997849
ENSG00000278899	11	2	8	4	1	6	8	12	21	16	11.0571	2.0423	7.87912	3.68223	0.941621	5.70344	8.13878	12.1193	21.6791	15.5298	8.72009	1.61065	6.21381	2.90397	0.742603	4.49798	6.4186	9.55779	17.0971	12.2475	RP11-350J20.13		6	149717621	149718888	antisense				-0.848823	0.131554	0.499604	-1.55046	0.00709597	0.515847	-1.0612	0.0176666	0.699019
ENSG00000114251	381	440	110	435	375	767	1380	1428	570	2112	382.977	449.306	108.338	400.442	353.108	729.09	1403.94	1442.19	588.432	2049.94	399.35	468.515	112.97	417.562	368.204	760.261	1463.96	1503.85	613.589	2137.58	WNT5A	Wnt family member 5A	3	55465715	55490539	protein_coding	activation of MAPK activity; epithelial to mesenchymal transition; positive regulation of endothelial cell proliferation; lens development in camera-type eye; positive regulation of cytokine secretion involved in immune response; optic cup formation involved in camera-type eye development; Wnt signaling pathway, calcium modulating pathway; activation of JUN kinase activity; multicellular organism…	transcription factor activity, sequence-specific DNA binding; receptor binding; frizzled binding; receptor tyrosine kinase-like orphan receptor binding; protein binding; transcription regulatory region DNA binding; receptor agonist activity; frizzled-2 binding; cytokine activity; protein domain specific binding; chemoattractant activity involved in axon guidance	extracellular region; proteinaceous extracellular matrix; extracellular space; endoplasmic reticulum lumen; Golgi lumen; plasma membrane; clathrin-coated vesicle membrane; endocytic vesicle membrane; clathrin-coated endocytic vesicle membrane; extracellular exosome; cell surface	-1.82265	0.000134604	0.0185021	-1.28037	0.00727331	0.517026	-1.43453	0.000246241	0.132594
ENSG00000279159	64	74	68	77	53	42	68	396	169	56	64.3321	75.5651	66.9725	70.8829	49.9059	39.9241	69.1797	399.936	174.465	54.3545	1.30525	1.53316	1.35883	1.43817	1.01256	0.810033	1.40361	8.11443	3.53977	1.10282	RP3-394A18.1		22	29978950	30028236	antisense				-1.11698	0.0321819	0.306956	-1.40145	0.00725261	0.517026	-1.18583	0.00401193	0.43629
ENSG00000254556	16	11	20	14	9	6	14	60	18	24	16.083	11.2327	19.6978	12.8878	8.47459	5.70344	14.2429	60.5964	18.5821	23.2948	9.40527	6.5688	11.5192	7.53673	4.9559	3.33535	8.32916	35.4365	10.8667	13.6227	AF131215.4		8	11136898	11138607	sense_intronic				-0.768125	0.131093	0.499305	-1.38745	0.00724153	0.517026	-0.975835	0.0177094	0.699019
ENSG00000173221	13846	18484	18909	22498	24973	20950	16553	13056	14605	14347	13917.8	18874.9	18623.3	20710.7	23515.1	19914.5	16840.2	13185.8	15077.3	13925.4	11492.9	15586.2	15378.4	17102.1	19417.9	16444.7	13906	10888.3	12450.3	11499.1	GLRX	glutaredoxin	5	95751319	95823005	protein_coding	oxidation-reduction process; cell redox homeostasis; nucleobase-containing small molecule interconversion; positive regulation of membrane potential; protein deglutathionylation; positive regulation of sodium ion transmembrane transporter activity	transferase activity; protein disulfide oxidoreductase activity; electron carrier activity; glutathione disulfide oxidoreductase activity; protein N-terminus binding; glutathione oxidoreductase activity	cytoplasm; cytosol; extracellular exosome; mitochondrion; nucleus	0.212109	0.276556	0.642473	0.523446	0.00724154	0.517026	0.371685	0.035699	0.807301
ENSG00000104723	38	12	16	75	15	126	27	15	10	21	38.1972	12.2538	15.7582	69.0418	14.1243	119.772	27.4684	15.1491	10.3234	20.3829	31.7516	10.186	13.0991	57.3913	11.7409	99.5614	22.8332	12.5928	8.58135	16.9434	TUSC3	tumor suppressor candidate 3	8	15417215	15766649	protein_coding	protein N-linked glycosylation; transport; magnesium ion transport; protein N-linked glycosylation via asparagine; cognition; transmembrane transport; magnesium ion transmembrane transport	dolichyl-diphosphooligosaccharide-protein glycotransferase activity; magnesium ion transmembrane transporter activity	mitochondrion; endoplasmic reticulum; endoplasmic reticulum membrane; plasma membrane; integral component of plasma membrane; oligosaccharyltransferase complex; membrane; integral component of membrane	0.233524	0.676139	0.876399	1.48814	0.00718992	0.517026	0.870512	0.06124	0.900895
ENSG00000249790	101	12	18	380	260	978	26	29	263	47	101.524	12.2538	17.728	349.812	244.821	929.661	26.451	29.2883	271.504	45.6189	125.493	15.1468	21.9135	432.4	302.622	1149.15	32.696	36.203	335.605	56.3893	RP11-20D14.6		12	8788257	8795789	lincRNA				-0.589851	0.351768	0.695347	1.70113	0.00715533	0.517026	0.741138	0.137788	0.976817
ENSG00000215910	7	3	9	28	38	36	16	2	14	7	7.03632	3.06345	8.86401	25.7756	35.7816	34.2207	16.2776	2.01988	14.4527	6.79431	3.74073	1.62863	4.71239	13.7031	19.0226	18.1928	8.65368	1.07383	7.68352	3.61207	C1orf167	chromosome 1 open reading frame 167	1	11761787	11789585	protein_coding				-0.452469	0.406149	0.734715	1.39725	0.0071815	0.517026	0.60354	0.208465	0.982348
ENSG00000003096	319	1119	657	89	250	24	322	684	100	1369	320.655	1142.67	647.072	81.9296	235.405	22.8138	327.586	690.799	103.234	1328.77	98.4813	350.942	198.732	25.1627	72.2989	7.00669	100.61	212.162	31.7057	408.1	KLHL13	kelch like family member 13	X	117897813	118117340	protein_coding	cytokinesis; cell cycle; mitotic nuclear division; protein ubiquitination; cell division	ubiquitin-protein transferase activity	midbody; Cul3-RING ubiquitin ligase complex	0.107586	0.859946	0.953649	-1.63705	0.00729822	0.517161	-0.333165	0.500986	0.982348
ENSG00000158270	19	8	8	121	65	57	25	8	46	13	19.0986	8.1692	7.87912	111.387	61.2054	54.1827	25.4337	8.07952	47.4875	12.618	4.04717	1.73113	1.66966	23.604	12.97	11.4818	5.38964	1.71212	10.063	2.67387	COLEC12	collectin subfamily member 12	18	316740	500722	protein_coding	receptor-mediated endocytosis; phagocytosis, recognition; defense response; immune response; carbohydrate mediated signaling; toll-like receptor 3 signaling pathway; innate immune response; protein homooligomerization; positive regulation of cell adhesion molecule production; cellular response to exogenous dsRNA	scavenger receptor activity; galactose binding; signaling pattern recognition receptor activity; low-density lipoprotein particle binding; carbohydrate binding; metal ion binding	collagen trimer; plasma membrane; membrane; integral component of membrane; endocytic vesicle membrane; extracellular exosome	-0.740694	0.165074	0.538594	1.3922	0.00732134	0.517167	0.5571	0.249352	0.982348
ENSG00000172650	113	79	98	84	77	117	136	141	134	146	113.586	80.6709	96.5192	77.3268	72.5048	111.217	138.359	142.401	138.333	141.71	47.0922	33.4456	40.0162	32.0592	30.06	46.1099	57.3629	59.0388	57.352	58.752	AGAP5	ArfGAP with GTPase domain, ankyrin repeat and PH domain 5	10	73674285	73698159	protein_coding	positive regulation of GTPase activity	GTPase activator activity; metal ion binding		-0.515528	0.0375086	0.32442	-0.665399	0.00736119	0.518352	-0.584512	0.0028856	0.380886
ENSG00000166938	5526	5426	6123	5465	7340	6724	3810	4062	4835	4229	5554.67	5540.76	6030.48	5030.85	6911.5	6391.66	3876.1	4102.38	4991.35	4104.73	6672.28	6655.57	7243.82	6043.06	8302.1	7677.67	4655.97	4927.78	5995.61	4930.61	DIS3L	DIS3 like exosome 3'-5' exoribonuclease	15	66293217	66333898	protein_coding	rRNA processing; rRNA catabolic process; RNA phosphodiester bond hydrolysis, exonucleolytic	3'-5'-exoribonuclease activity; RNA binding; nuclease activity; exonuclease activity; protein binding; hydrolase activity; enzyme binding	cytoplasmic exosome (RNase complex); exosome (RNase complex); cytoplasm; centrosome; cytosol; plasma membrane	0.411552	0.0300687	0.299919	0.507644	0.0074465	0.522721	0.458804	0.00197943	0.32466
ENSG00000279544	22	9	12	3	9	12	31	76	30	4	22.1142	9.19035	11.8187	2.76167	8.47459	11.4069	31.5378	76.7554	30.9701	3.88246	7.11295	2.95605	3.80144	0.888283	2.72582	3.66899	10.144	24.6881	9.96143	1.24878	AL133243.4		2	32563328	32566436	TEC				-1.00903	0.0930879	0.446987	-1.61483	0.00754796	0.528193	-1.15241	0.0141351	0.647515
ENSG00000215244	42	135	62	80	43	115	115	313	197	165	42.2179	137.855	61.0631	73.6446	40.4897	109.316	116.995	316.111	203.37	160.152	13.6805	44.6712	19.7872	23.8641	13.1204	35.4232	37.9115	102.434	65.9009	51.8961	RP11-563J2.2		10	6277687	6335982	lincRNA				-1.14323	0.0135692	0.219477	-1.23531	0.00764407	0.528513	-1.14723	0.00173502	0.298287
ENSG00000149527	4	45	29	23	10	20	48	21	124	75	4.02075	45.9518	28.5618	21.1728	9.41621	19.0115	48.8327	21.2087	128.01	72.7961	0.83125	9.50005	5.90486	4.37726	1.9467	3.93043	10.0957	4.38469	26.4647	15.0499	PLCH2	phospholipase C eta 2	1	2425980	2505530	protein_coding	intracellular signal transduction; lipid metabolic process; signal transduction; lipid catabolic process; inositol phosphate metabolic process; phosphatidylinositol metabolic process	phospholipase C activity; phosphatidylinositol phospholipase C activity; signal transducer activity; calcium ion binding; phosphoric diester hydrolase activity; hydrolase activity; metal ion binding	intracellular; cytoplasm; plasma membrane; membrane	-1.08004	0.0613541	0.387742	-1.54446	0.00764665	0.528513	-1.19057	0.00858189	0.54504
ENSG00000157601	73375	89878	106706	115814	106252	113963	74013	77101	57951	78865	73755.7	91778.9	105094	106613	100049	108330	75297	77867.4	59824.9	76547.6	83861	104354	119492	121220	113757	123173	85613.4	88535.9	68021.5	87035.3	MX1	MX dynamin like GTPase 1	21	41420304	41459214	protein_coding	mitochondrial fission; immune system process; dynamin family protein polymerization involved in mitochondrial fission; apoptotic process; defense response; signal transduction; response to virus; response to type I interferon; negative regulation of viral genome replication; innate immune response; defense response to virus; type I interferon signaling pathway; membrane fusion	nucleotide binding; GTPase activity; protein binding; GTP binding; microtubule binding; identical protein binding	nucleus; cytoplasm; endoplasmic reticulum; endoplasmic reticulum membrane; cytosol; membrane; nuclear membrane; mitochondrial membrane; perinuclear region of cytoplasm	0.311494	0.113553	0.479137	0.525125	0.00763639	0.528513	0.41915	0.0110468	0.597459
ENSG00000259868	23	9	16	5	7	5	11	16	16	18	23.1193	9.19035	15.7582	4.60279	6.59135	4.75287	11.1908	16.159	16.5174	17.4711	30.5004	12.1245	20.7892	6.07228	8.69571	6.27028	14.7636	21.318	21.7907	23.0489	RP11-1012E15.2		14	55896547	55962970	processed_transcript				0.0421866	0.924065	0.977729	-1.2741	0.00757811	0.528513	-0.411187	0.323975	0.982348
ENSG00000121101	243	160	202	172	148	129	187	158	246	1534	244.261	163.384	198.948	158.336	139.36	122.624	190.244	159.57	253.955	1488.92	50.8506	34.0135	41.4172	32.9626	29.0122	25.5281	39.6053	33.2196	52.8687	309.966	TEX14	testis expressed 14, intercellular bridge forming factor	17	58556678	58692055	protein_coding	protein phosphorylation; cell cycle; mitotic nuclear division; mitotic spindle assembly checkpoint; male meiosis; attachment of spindle microtubules to kinetochore; intercellular bridge organization; cell division; mitotic sister chromatid separation; negative regulation of protein binding; negative regulation of cytokinesis	nucleotide binding; protein kinase activity; protein binding; ATP binding; protein kinase binding	chromosome, centromeric region; kinetochore; condensed chromosome kinetochore; cell; chromosome; cytoplasm; midbody; intercellular bridge; extracellular exosome	-1.10043	0.0491746	0.356489	-1.49047	0.00773855	0.533224	-1.18949	0.00707236	0.515444
ENSG00000170074	20	12	7	4	0	2	10	42	14	1	20.1038	12.2538	6.89423	3.68223	0	1.90115	10.1735	42.4175	14.4527	0.970615	35.7083	21.7652	12.2455	6.54037	0	3.37682	18.0701	75.3419	25.6709	1.72401	FAM153A	family with sequence similarity 153 member A	5	177707981	177783398	protein_coding				-0.308758	0.634212	0.856205	-1.74392	0.00779776	0.535661	-0.595858	0.23282	0.982348
ENSG00000182732	52	113	51	98	82	42	70	222	178	239	52.2698	115.39	50.2294	90.2146	77.2129	39.9241	71.2143	224.207	183.756	231.977	33.4206	73.7787	32.116	57.682	49.3689	25.5269	45.5335	143.355	117.491	148.323	RGS6	regulator of G-protein signaling 6	14	71932439	72566529	protein_coding	G-protein coupled receptor signaling pathway; regulation of G-protein coupled receptor protein signaling pathway; negative regulation of signal transduction; intracellular signal transduction; positive regulation of GTPase activity	signal transducer activity; GTPase activator activity; protein binding	nucleus; cytoplasm; cytosol; heterotrimeric G-protein complex; plasma membrane; membrane; extrinsic component of membrane	-1.13759	0.011673	0.204688	-1.1978	0.00790198	0.536597	-1.13021	0.00152263	0.280351
ENSG00000254122	58	111	61	96	62	36	97	252	84	181	58.3009	113.348	60.0783	88.3735	58.3805	34.2207	98.6827	254.505	86.7163	175.681	15.444	30.0259	15.9148	23.4102	15.465	9.06508	26.1411	67.4185	22.9712	46.5381	PCDHGB7	protocadherin gamma subfamily B, 7	5	141417645	141512979	protein_coding	cell adhesion; homophilic cell adhesion via plasma membrane adhesion molecules; cell-cell signaling; nervous system development	calcium ion binding	plasma membrane; integral component of plasma membrane; membrane; integral component of membrane	-0.883108	0.0475745	0.351895	-1.18656	0.00788723	0.536597	-0.988258	0.00574043	0.492047
ENSG00000170689	218	207	95	201	149	391	40	111	92	120	219.131	211.378	93.5645	185.032	140.302	371.674	40.6939	112.103	94.9749	116.474	84.9016	81.8977	36.2513	71.69	54.3594	144.004	15.7667	43.4341	36.7977	45.1274	HOXB9	homeobox B9	17	48621159	48626356	protein_coding	transcription, DNA-templated; regulation of transcription, DNA-templated; multicellular organism development; anterior/posterior pattern specification; mammary gland development; positive regulation of transcription from RNA polymerase II promoter; embryonic skeletal system development; canonical Wnt signaling pathway; cell chemotaxis	DNA binding; protein binding; sequence-specific DNA binding	nucleus; nucleoplasm; mitochondrion	0.829033	0.0635671	0.394279	1.18572	0.00787176	0.536597	0.97812	0.00679725	0.50762
ENSG00000170485	3	4	1	9	36	25	6	1	4	10	3.01557	4.0846	0.984889	8.28501	33.8984	23.7643	6.10409	1.00994	4.12935	9.70615	4.34207	5.88135	1.41813	11.9295	48.8097	34.2179	8.78918	1.4542	5.94578	13.9757	NPAS2	neuronal PAS domain protein 2	2	100820152	100996829	protein_coding	regulation of transcription, DNA-templated; transcription, DNA-templated; cellular response to DNA damage stimulus; central nervous system development; circadian rhythm; circadian regulation of gene expression; positive regulation of DNA repair; positive regulation of transcription, DNA-templated; positive regulation of transcription from RNA polymerase II promoter; rhythmic process; response to …	protein dimerization activity; transcription factor activity, sequence-specific DNA binding; DNA binding; core promoter binding; protein binding; metal ion binding; Hsp90 protein binding	cytosol; cytoplasm; transcription factor complex; nucleoplasm; nucleus	-0.547564	0.374301	0.712104	1.56824	0.00790693	0.536597	0.653069	0.189414	0.982348
ENSG00000139515	24	0	11	152	5	75	4	3	19	11	24.1245	0	10.8338	139.925	4.7081	71.293	4.06939	3.02982	19.6144	10.6768	9.64595	0	4.33178	55.9475	1.88249	28.5058	1.62711	1.21144	7.84262	4.269	PDX1	pancreatic and duodenal homeobox 1	13	27920020	27926231	protein_coding	negative regulation of transcription from RNA polymerase II promoter; liver development; type B pancreatic cell differentiation; glucose metabolic process; generation of precursor metabolites and energy; transcription, DNA-templated; regulation of transcription, DNA-templated; regulation of transcription from RNA polymerase II promoter; transcription from RNA polymerase II promoter; smoothened si…	RNA polymerase II core promoter proximal region sequence-specific DNA binding; core promoter sequence-specific DNA binding; DNA binding; chromatin binding; transcription factor activity, sequence-specific DNA binding; transcription factor activity, RNA polymerase II distal enhancer sequence-specific binding; transcription factor binding; protein complex binding; sequence-specific DNA binding; pro…	intracellular; nucleus; nucleoplasm; cytoplasm; cytosol; nuclear speck	0.235531	0.724354	0.898843	1.77001	0.0079433	0.537441	0.91324	0.0664678	0.912187
ENSG00000225535	34	33	46	62	59	49	22	31	34	31	34.1764	33.698	45.3049	57.0745	55.5556	46.5781	22.3817	31.3081	35.0994	30.0891	44.6751	44.0496	59.2221	74.6073	72.6217	60.8864	29.2571	40.9257	45.8816	39.3321	LINC01393	long intergenic non-protein coding RNA 1393	7	115078958	115126314	lincRNA				0.3287	0.284946	0.649725	0.793777	0.00805994	0.543312	0.567021	0.0323076	0.800369
ENSG00000160188	247	369	130	944	674	503	102	125	142	514	248.282	376.804	128.036	869.006	634.653	478.139	103.769	126.242	146.592	498.896	173.624	263.5	89.5354	607.697	443.813	334.363	72.5661	88.2814	102.512	348.878	RSPH1	radial spoke head 1 homolog	21	42472486	42496354	protein_coding	spermatid development; axoneme assembly; meiotic cell cycle	protein binding	condensed nuclear chromosome; outer dense fiber; nucleus; cytoplasm; cytosol; cilium; motile cilium; sperm flagellum; cell projection; meiotic spindle	0.183485	0.715221	0.893909	1.33026	0.00807846	0.543312	0.782474	0.0727934	0.924066
ENSG00000148053	4075	5174	3037	4564	3649	4391	500	1758	2667	641	4096.14	5283.43	2991.11	4201.42	3435.97	4173.97	508.674	1775.47	2753.24	622.164	595.5	768.108	434.849	610.805	499.524	606.814	73.9513	258.119	400.268	90.4506	NTRK2	neurotrophic receptor tyrosine kinase 2	9	84668551	85027070	protein_coding	neuron migration; positive regulation of protein phosphorylation; protein phosphorylation; transmembrane receptor protein tyrosine kinase signaling pathway; multicellular organism development; nervous system development; learning; positive regulation of cell proliferation; positive regulation of gene expression; positive regulation of neuron projection development; positive regulation of phosphat…	nucleotide binding; protein kinase activity; protein tyrosine kinase activity; transmembrane receptor protein tyrosine kinase activity; neurotrophin receptor activity; ATP binding; kinase activity; transferase activity; protein homodimerization activity; neurotrophin binding; brain-derived neurotrophic factor binding; brain-derived neurotrophic factor-activated receptor activity	endosome; early endosome; plasma membrane; integral component of plasma membrane; endosome membrane; membrane; integral component of membrane; receptor complex; postsynaptic membrane; terminal bouton; postsynaptic density; cytosol	1.32292	0.00569046	0.147201	1.2666	0.00811128	0.543647	1.2416	0.00106432	0.239493
ENSG00000144410	5	1	15	8	69	2	5	0	3	2	5.02594	1.02115	14.7733	7.36446	64.9718	1.90115	5.08674	0	3.09701	1.94123	4.15711	0.844624	12.2195	6.09136	53.7402	1.5725	4.20739	0	2.56163	1.60565	CPO	carboxypeptidase O	2	206939554	206969474	protein_coding	proteolysis	carboxypeptidase activity; metallocarboxypeptidase activity; peptidase activity; metallopeptidase activity; zinc ion binding; hydrolase activity; metal ion binding	extracellular space; plasma membrane; membrane; apical plasma membrane; anchored component of membrane; anchored component of plasma membrane	0.725511	0.282304	0.6478	1.78248	0.00818024	0.543647	1.07871	0.0301632	0.790723
ENSG00000117868	16223	12249	14201	11648	11111	11667	15910	19202	12495	15187	16307.2	12508.1	13986.4	10722.7	10462.4	11090.3	16186	19392.9	12899	14740.7	6716.3	5151.59	5760.47	4416.25	4309.04	4567.69	6666.39	7987.18	5312.62	6071.14	ESYT2	extended synaptotagmin 2	7	158730995	158830253	protein_coding	endocytosis; lipid transport; transport; glycosphingolipid metabolic process	metal ion binding; cadherin binding; identical protein binding; phosphatidylinositol binding; phosphatidylcholine binding; phosphatidylethanolamine binding; lipid binding; calcium-dependent phospholipid binding; protein binding; calcium ion binding	organelle membrane contact site; extrinsic component of cytoplasmic side of plasma membrane; intrinsic component of endoplasmic reticulum membrane; integral component of membrane; membrane; integral component of plasma membrane; plasma membrane; endoplasmic reticulum membrane; endoplasmic reticulum	-0.145242	0.478022	0.779439	-0.541596	0.0081617	0.543647	-0.323456	0.0988021	0.958689
ENSG00000081041	4	4	1	32	45	68	24	1	12	5	4.02075	4.0846	0.984889	29.4578	42.3729	64.639	24.4163	1.00994	12.388	4.85308	6.96838	7.07903	1.70691	51.0534	73.4366	112.026	42.316	1.75033	21.4697	8.41088	CXCL2	C-X-C motif chemokine ligand 2	4	74097035	74099293	protein_coding	cell chemotaxis; immune response; defense response; chemotaxis; response to molecule of bacterial origin; inflammatory response; G-protein coupled receptor signaling pathway; response to lipopolysaccharide; regulation of cell proliferation; chemokine-mediated signaling pathway; positive regulation of neutrophil chemotaxis	chemokine activity; cytokine activity; protein binding; CXCR chemokine receptor binding	extracellular space; extracellular region	-1.05626	0.0861012	0.434209	1.5761	0.00815648	0.543647	0.564125	0.258575	0.982348
ENSG00000198626	8	5	3	6	1	2	17	8	8	12	8.04151	5.10575	2.95467	5.52334	0.941621	1.90115	17.2949	8.07952	8.25869	11.6474	5.64316	3.58298	2.07345	3.87603	0.660787	1.33414	12.1368	5.66984	5.79557	8.1736	RYR2	ryanodine receptor 2	1	237042205	237833988	protein_coding	response to hypoxia; regulation of heart rate; embryonic heart tube morphogenesis; left ventricular cardiac muscle tissue morphogenesis; cardiac muscle hypertrophy; detection of calcium ion; transport; ion transport; calcium ion transport; cellular calcium ion homeostasis; multicellular organism development; positive regulation of heart rate; regulation of cardiac muscle contraction by regulation…	ion channel activity; ryanodine-sensitive calcium-release channel activity; calcium channel activity; calcium ion binding; protein binding; calmodulin binding; calcium-release channel activity; enzyme binding; protein kinase binding; protein kinase A catalytic subunit binding; protein kinase A regulatory subunit binding; identical protein binding; protein self-association; suramin binding; ion ch…	smooth endoplasmic reticulum; plasma membrane; junctional sarcoplasmic reticulum membrane; membrane; integral component of membrane; sarcoplasmic reticulum; sarcomere; Z disc; sarcoplasmic reticulum membrane; calcium channel complex; protein complex; extracellular exosome; cell	-0.884197	0.115338	0.480472	-1.51747	0.00842496	0.557514	-1.08547	0.0140476	0.647515
ENSG00000102024	998	2017	18	5540	460	8367	10	2	395	273	1003.18	2059.66	17.728	5099.89	433.146	7953.45	10.1735	2.01988	407.773	264.978	626.399	1286.08	11.0696	3184.44	270.462	4966.25	6.35247	1.26124	254.619	165.456	PLS3	plastin 3	X	115561174	115650861	protein_coding	actin filament bundle assembly; actin filament network formation; actin crosslink formation; bone development	actin binding; calcium ion binding; metal ion binding; actin filament binding	plasma membrane; cytosol; cytoplasm; actin filament; actin filament bundle	0.776008	0.242877	0.614484	1.74964	0.00846267	0.557514	0.981885	0.0372589	0.819839
ENSG00000261231	8	11	16	24	18	39	8	3	7	16	8.04151	11.2327	15.7582	22.0934	16.9492	37.0724	8.13878	3.02982	7.22635	15.5298	5.06871	7.08015	9.9327	13.9259	10.6834	23.3674	5.13002	1.90975	4.5549	9.78875	LINC02133	long intergenic non-protein coding RNA 2133	16	47724568	47908431	lincRNA				0.388477	0.449992	0.762165	1.31969	0.00846335	0.557514	0.846715	0.0481258	0.868951
ENSG00000276248	252	232	290	163	136	168	195	300	232	194	253.308	236.907	285.618	150.051	128.06	159.696	198.383	302.982	239.502	188.299	75.3443	70.466	84.9548	44.6314	38.0906	47.5004	59.0074	90.1195	71.238	56.0081	RP11-230F18.5		13	113527260	113530621	sense_intronic				0.147875	0.541882	0.811724	-0.645764	0.00850467	0.558598	-0.183447	0.506337	0.982348
ENSG00000229611	5	4	5	4	3	3	8	12	12	9	5.02594	4.0846	4.92445	3.68223	2.82486	2.85172	8.13878	12.1193	12.388	8.73554	11.9098	9.67915	11.6693	8.72566	6.69399	6.75763	19.2862	28.7187	29.3555	20.7003	RP11-390F4.10		9	6704471	6707780	lincRNA				-0.972593	0.0605906	0.38486	-1.39811	0.00853245	0.558788	-1.11768	0.00581073	0.492047
ENSG00000119888	27	14	16	19	7	13	13	126	45	16	27.1401	14.2961	15.7582	17.4906	6.59135	12.3575	13.2255	127.252	46.4551	15.5298	24.0924	12.6907	13.9887	15.5265	5.85117	10.9698	11.7404	112.963	41.2385	13.7859	EPCAM	epithelial cell adhesion molecule	2	47345158	47387601	protein_coding	ureteric bud development; positive regulation of cell proliferation; signal transduction involved in regulation of gene expression; negative regulation of apoptotic process; positive regulation of transcription from RNA polymerase II promoter; stem cell differentiation; leukocyte migration; cell-cell adhesion via plasma-membrane adhesion molecules; negative regulation of cell-cell adhesion mediat…	protein binding; protein complex binding; cadherin binding involved in cell-cell adhesion	integral component of membrane; membrane; plasma membrane; integral component of plasma membrane; bicellular tight junction; cell surface; basolateral plasma membrane; apical plasma membrane; lateral plasma membrane; cell junction; extracellular exosome	-1.09709	0.0607449	0.385174	-1.54248	0.00860609	0.560169	-1.1982	0.00875953	0.547605
ENSG00000184731	21	6	0	24	14	108	1	0	8	10	21.109	6.1269	0	22.0934	13.1827	102.662	1.01735	0	8.25869	9.70615	38.2409	11.0995	0	40.0242	23.8817	185.982	1.84302	0	14.9614	17.5836	FAM110C	family with sequence similarity 110 member C	2	38814	46870	protein_coding	positive regulation of cell migration; positive regulation of protein kinase B signaling; regulation of cell projection assembly	protein binding; alpha-tubulin binding	spindle pole; nucleus; cytoplasm; microtubule organizing center; cytoskeleton; microtubule; cell cortex	0.484107	0.473658	0.777087	1.7729	0.00865328	0.560169	0.953548	0.0533104	0.886831
ENSG00000178789	14	20	19	118	148	98	35	93	29	34	14.0726	20.423	18.7129	108.626	139.36	93.1562	35.6072	93.9244	29.9378	33.0009	8.5835	12.4568	11.4138	66.2554	85.0015	56.8199	21.7183	57.2884	18.2603	20.1286	CD300LB	CD300 molecule like family member b	17	74521174	74531474	protein_coding	regulation of immune response; innate immune response; immune system process		integral component of membrane; membrane; plasma membrane	-1.22733	0.00507471	0.139174	1.10051	0.00859955	0.560169	0.30217	0.519138	0.982348
ENSG00000272892	22	18	18	6	5	14	16	17	19	28	22.1142	18.3807	17.728	5.52334	4.7081	13.308	16.2776	17.169	19.6144	27.1772	18.0967	15.0415	14.5074	4.51992	3.85279	10.8904	13.3204	14.0499	16.0511	22.24	RP11-57G10.8		10	67849525	67850746	lincRNA				-0.0560808	0.893982	0.967054	-1.17181	0.00862859	0.560169	-0.455996	0.247524	0.982348
ENSG00000154451	3063	4562	2022	6125	7579	7382	1454	1039	3087	4686	3078.89	4658.49	1991.45	5638.41	7136.55	7017.14	1479.22	1049.33	3186.82	4548.3	1531.03	2316.5	990.277	2803.79	3548.75	3489.38	735.566	521.794	1584.7	2261.71	GBP5	guanylate binding protein 5	1	89258950	89272804	protein_coding	immune system process; inflammatory response; positive regulation of innate immune response; interleukin-1 beta secretion; protein homotetramerization; cellular response to interferon-gamma; interleukin-18 secretion; positive regulation of cytokine production involved in inflammatory response; positive regulation of NLRP3 inflammasome complex assembly	nucleotide binding; GTPase activity; protein binding; GTP binding; hydrolase activity; identical protein binding	Golgi membrane; cytoplasm; Golgi apparatus; membrane; cytoplasmic vesicle	0.306185	0.498656	0.790943	1.18687	0.00871345	0.562443	0.755726	0.0553155	0.889048
ENSG00000133424	1881	4902	4419	3537	4505	2506	1059	1430	1939	1856	1890.76	5005.68	4352.23	3256.01	4242	2382.14	1077.37	1444.21	2001.7	1801.46	3212.85	8505.82	7395.46	5532.73	7208.16	4047.81	1830.71	2454.06	3401.36	3061.11	LARGE1	LARGE xylosyl- and glucuronyltransferase 1	22	33162226	33922841	protein_coding	N-acetylglucosamine metabolic process; protein glycosylation; protein O-linked glycosylation; glycosphingolipid biosynthetic process; metabolic process; glycoprotein biosynthetic process; protein O-linked mannosylation; skeletal muscle tissue regeneration; muscle cell cellular homeostasis; skeletal muscle organ development	catalytic activity; acetylglucosaminyltransferase activity; glucuronosyltransferase activity; transferase activity; transferase activity, transferring glycosyl groups; manganese ion binding; UDP-xylosyltransferase activity; xylosyltransferase activity; metal ion binding	integral component of membrane; membrane; Golgi membrane; Golgi apparatus; integral component of Golgi membrane; intracellular membrane-bounded organelle	1.14583	0.00208511	0.0908269	0.975701	0.00877274	0.56366	1.03965	0.000498882	0.185678
ENSG00000261716	1530	885	862	934	592	761	951	1700	1980	1035	1537.94	903.718	848.975	859.8	557.44	723.387	967.498	1716.9	2044.03	1004.59	339.726	199.628	187.536	189.927	123.137	159.794	213.717	379.257	451.519	221.91	RP11-196G18.22		1	149844498	149849024	sense_overlapping				-0.362819	0.306468	0.666403	-0.930257	0.00878674	0.56366	-0.5915	0.0567185	0.889166
ENSG00000249655	32	22	35	10	12	12	15	23	24	36	32.166	22.4653	34.4711	9.20557	11.2995	11.4069	15.2602	23.2286	24.7761	34.9421	58.5902	40.9204	62.7889	16.7679	20.5819	20.7776	27.7964	42.3108	45.1295	63.6469	CTC-325J23.2		5	80630313	80631590	antisense				0.242179	0.525922	0.802819	-1.06921	0.00880758	0.56366	-0.233345	0.552664	0.983003
ENSG00000166147	6356	5750	7560	7545	6317	6142	3163	4662	3240	5054	6388.98	5871.61	7445.76	6945.6	5948.22	5838.42	3217.87	4708.34	3344.77	4905.49	2870.16	2637.74	3344.91	3120.22	2672.16	2622.83	1445.58	2115.16	1502.59	2203.72	FBN1	fibrillin 1	15	48408306	48645849	protein_coding	skeletal system development; metanephros development; kidney development; heart development; extracellular matrix disassembly; extracellular matrix organization; cell adhesion mediated by integrin; sequestering of BMP in extracellular matrix; sequestering of TGFbeta in extracellular matrix; camera-type eye development; negative regulation of osteoclast differentiation; embryonic eye morphogenesis…	calcium ion binding; extracellular matrix structural constituent; integrin binding; hormone activity; protein binding; heparin binding; extracellular matrix constituent conferring elasticity; protein complex binding	proteinaceous extracellular matrix; extracellular matrix; microfibril; extracellular region; basement membrane; extracellular space; extracellular exosome	0.679155	0.00357095	0.118835	0.608545	0.00903114	0.563856	0.640595	0.000459184	0.183733
ENSG00000172940	1	3	7	2	5	5	29	11	5	19	1.00519	3.06345	6.89423	1.84111	4.7081	4.75287	29.5031	11.1093	5.16168	18.4417	0.553213	1.68599	3.79429	1.01327	2.59114	2.61578	16.2373	6.11411	2.84077	10.1495	SLC22A13	solute carrier family 22 member 13	3	38265812	38278315	protein_coding	organic cation transport; inorganic anion transport; urate transport; NAD biosynthesis via nicotinamide riboside salvage pathway; sodium-independent organic anion transport; transmembrane transport; nicotinate transport	inorganic anion exchanger activity; organic cation transmembrane transporter activity; sodium-independent organic anion transmembrane transporter activity; transmembrane transporter activity; nicotinate transporter activity	plasma membrane; integral component of plasma membrane; membrane; integral component of membrane; apical plasma membrane; extracellular exosome	-1.58696	0.00834466	0.174278	-1.56804	0.00890029	0.563856	-1.48072	0.00120762	0.24974
ENSG00000163814	14	142	1562	567	19	697	18	38	28	78	14.0726	145.003	1538.4	521.956	17.8908	662.55	18.3123	38.3777	28.9054	75.708	9.93831	102.403	1086.44	368.613	12.6347	467.903	12.9324	27.1029	20.4134	53.4661	CDCP1	CUB domain containing protein 1	3	45082278	45146422	protein_coding		protein binding	extracellular region; plasma membrane; membrane; integral component of membrane	2.05478	0.00214801	0.0921553	1.74784	0.00904112	0.563856	1.59297	0.00142254	0.270871
ENSG00000254272	8	13	11	10	10	4	9	48	19	21	8.04151	13.275	10.8338	9.20557	9.41621	3.8023	9.15613	48.4771	19.6144	20.3829	19.4239	32.0651	26.1686	22.2357	22.7445	9.18429	22.1163	117.094	47.3778	49.2341	RP11-382J24.2		8	22492631	22493044	processed_pseudogene				-0.993969	0.0590062	0.381135	-1.38481	0.00917974	0.563856	-1.11445	0.00710559	0.515444
ENSG00000110169	18	15	8	11	7	13	18	30	24	21	18.0934	15.3173	7.87912	10.1261	6.59135	12.3575	18.3123	30.2982	24.7761	20.3829	26.9247	22.7935	11.7249	15.0686	9.80855	18.3891	27.2504	45.0866	36.8692	30.3317	HPX	hemopexin	11	6431049	6442617	protein_coding	positive regulation of immunoglobulin production; positive regulation of humoral immune response mediated by circulating immunoglobulin; transport; cellular iron ion homeostasis; receptor-mediated endocytosis; heme transport; viral process; hemoglobin metabolic process; heme metabolic process; positive regulation of tyrosine phosphorylation of Stat1 protein; regulation of protein metabolic proces…	protein binding; heme transporter activity; metal ion binding	extracellular region; extracellular space; extracellular exosome; endocytic vesicle lumen; blood microparticle	-0.697929	0.0998196	0.457691	-1.12764	0.00919817	0.563856	-0.869117	0.0107415	0.591797
ENSG00000234961	22	21	7	14	3	14	13	30	52	36	22.1142	21.4442	6.89423	12.8878	2.82486	13.308	13.2255	30.2982	53.6815	34.9421	31.3232	30.3742	9.76519	18.2547	4.00122	18.8499	18.733	42.9153	76.0361	49.4931	RP11-124N14.3		10	17233325	17234833	antisense				-0.813803	0.128696	0.496576	-1.41181	0.00911874	0.563856	-1.00247	0.0194219	0.721192
ENSG00000257875	5	2	8	1	4	2	6	23	10	5	5.02594	2.0423	7.87912	0.920557	3.76648	1.90115	6.10409	23.2286	10.3234	4.85308	10.1946	4.1426	15.982	1.86726	7.63993	3.85628	12.3815	47.1169	20.9399	9.84397	RP11-263K4.1		12	82468456	82468948	processed_pseudogene				-0.89413	0.139955	0.511019	-1.60677	0.00921227	0.563856	-1.086	0.0215289	0.744371
ENSG00000279500	261	443	428	287	201	299	462	1088	432	296	262.354	452.369	421.533	264.2	189.266	284.222	470.015	1098.81	445.969	287.302	167.638	289.054	269.35	168.818	120.937	181.611	300.329	702.118	284.964	183.58	RP11-21K12.2		12	128813186	128814750	TEC				-0.548398	0.190092	0.561987	-1.09421	0.00901795	0.563856	-0.755233	0.0316054	0.793896
ENSG00000215861	20	26	17	45	74	37	25	23	2	10	20.1038	26.5499	16.7431	41.4251	69.6799	35.1712	25.4337	23.2286	2.06467	9.70615	21.5475	28.4565	17.9455	44.3999	74.6838	37.6969	27.2601	24.8967	2.21294	10.4032	WI2-1896O14.1		1	149197992	149321732	unprocessed_pseudogene				0.404775	0.448783	0.761315	1.37592	0.0091922	0.563856	0.873218	0.049667	0.875508
ENSG00000280064	43	29	25	26	14	18	27	78	50	27	43.2231	29.6134	24.6222	23.9345	13.1827	17.1103	27.4684	78.7753	51.6168	26.2066	18.1229	12.4165	10.3238	10.0354	5.52733	7.17414	11.5171	33.0295	21.6423	10.9881	RP11-205M5.3		8	37858949	37861333	TEC				-0.454499	0.303772	0.664831	-1.17178	0.0090974	0.563856	-0.719392	0.0552034	0.889048
ENSG00000167191	6	14	3	25	43	41	20	5	8	2	6.03113	14.2961	2.95467	23.0139	40.4897	38.9735	20.347	5.0497	8.25869	1.94123	7.37302	17.4769	3.61206	28.1344	49.4984	47.6449	24.874	6.17323	10.0962	2.37314	GPRC5B	G protein-coupled receptor class C group 5 member B	16	19856691	19886167	protein_coding	positive regulation of canonical Wnt signaling pathway; positive regulation of protein tyrosine kinase activity; positive regulation of macrophage cytokine production; positive regulation of inflammatory response; positive regulation of protein kinase activity; positive regulation of neuron differentiation; positive regulation of I-kappaB kinase/NF-kappaB signaling; glucose homeostasis; positive …	protein kinase binding; G-protein coupled receptor activity; G-protein coupled receptor binding; signal transducer activity; protein kinase activator activity	membrane raft; intracellular membrane-bounded organelle; integral component of membrane; membrane; cell surface; plasma membrane; cytosol; nucleolus; nucleus; extracellular space; cytoplasmic vesicle membrane; cytoplasmic vesicle; extracellular exosome	-0.100087	0.864527	0.95546	1.4993	0.00897552	0.563856	0.751275	0.121779	0.971215
ENSG00000069011	2	2	3	87	5	9	1	10	3	7	2.01038	2.0423	2.95467	80.0885	4.7081	8.55517	1.01735	10.0994	3.09701	6.79431	2.79997	2.84443	4.11514	111.544	6.55725	11.9153	1.41692	14.066	4.31338	9.46282	PITX1	paired like homeodomain 1	5	135027735	135034813	protein_coding	skeletal system development; transcription, DNA-templated; regulation of transcription, DNA-templated; transcription from RNA polymerase II promoter; multicellular organism development; anatomical structure morphogenesis; branchiomeric skeletal muscle development; pituitary gland development; embryonic hindlimb morphogenesis; hindlimb morphogenesis; negative regulation of transcription, DNA-templ…	RNA polymerase II core promoter proximal region sequence-specific DNA binding; transcriptional activator activity, RNA polymerase II core promoter proximal region sequence-specific binding; RNA polymerase II transcription factor binding; transcriptional activator activity, RNA polymerase II transcription factor binding; DNA binding; transcription factor activity, sequence-specific DNA binding; pr…	nucleus; transcription factor complex; nucleolus; cytoplasm	-0.493318	0.454296	0.765126	1.70344	0.00886936	0.563856	0.721492	0.147018	0.976817
ENSG00000112276	4	12	1	17	20	248	25	3	4	24	4.02075	12.2538	0.984889	15.6495	18.8324	235.742	25.4337	3.02982	4.12935	23.2948	2.41777	7.36849	0.592237	9.41039	11.3244	141.757	15.2939	1.8219	2.48307	14.0077	BVES	blood vessel epicardial substance	6	105096822	105137174	protein_coding	positive regulation of receptor recycling; regulation of heart rate; hematopoietic progenitor cell differentiation; response to ischemia; cell adhesion; multicellular organism development; heart development; muscle organ development; skeletal muscle tissue development; regulation of cell shape; vesicle-mediated transport; substrate adhesion-dependent cell spreading; positive regulation of locomot…	nucleotide binding; structural molecule activity; protein binding; cAMP binding	plasma membrane; caveola; bicellular tight junction; membrane; integral component of membrane; lateral plasma membrane; cell junction; cell projection membrane; sarcolemma	-0.535901	0.418526	0.741615	1.71958	0.00916704	0.563856	0.719102	0.146131	0.976817
ENSG00000197016	2107	845	957	531	620	839	1023	1835	1172	1137	2117.93	862.872	942.539	488.816	583.805	797.531	1040.75	1853.24	1209.9	1103.59	1082.23	440.916	481.625	249.778	298.316	407.528	531.807	946.98	618.241	563.919	ZNF470	zinc finger protein 470	19	56567511	56588911	protein_coding	transcription, DNA-templated; regulation of transcription, DNA-templated	nucleic acid binding; DNA binding; transcription factor activity, sequence-specific DNA binding; metal ion binding	intracellular; nucleus; nucleoplasm; nuclear body	-0.00143392	0.996923	0.999063	-0.969763	0.00918253	0.563856	-0.36613	0.306563	0.982348
ENSG00000267254	194	121	145	67	78	98	116	169	147	105	195.007	123.559	142.809	61.6773	73.4464	93.1562	118.012	170.68	151.753	101.915	299.319	189.653	219.2	94.6697	112.734	142.987	181.139	261.98	232.929	156.431	ZNF790-AS1	ZNF790 antisense RNA 1	19	36797518	36828115	antisense				0.169116	0.567874	0.823449	-0.786216	0.00901732	0.563856	-0.211144	0.510775	0.982348
ENSG00000202538	538	30	20	16	16	15	44	84	62	268	540.792	30.6345	19.6978	14.7289	15.0659	14.2586	44.7633	84.8349	64.0049	260.125	3835.4	217.266	139.701	104.46	106.851	101.125	317.47	601.666	453.935	1844.86	RNU4-2	RNA, U4 small nuclear 2	12	120291763	120291903	snRNA				0.510028	0.425747	0.74671	-1.67689	0.00898931	0.563856	-0.0477774	0.923703	0.994155
ENSG00000168447	14	24	11	21	17	18	84	39	35	23	14.0726	24.5076	10.8338	19.3317	16.0076	17.1103	85.4572	39.3876	36.1318	22.3242	7.71104	13.4288	5.93632	10.5927	8.77126	9.37552	46.8259	21.5823	19.7982	12.2324	SCNN1B	sodium channel epithelial 1 beta subunit	16	23278231	23381299	protein_coding	sodium ion transmembrane transport; sodium ion transport; ion transport; transport; excretion; ion transmembrane transport; multicellular organismal water homeostasis; response to stimulus; sensory perception of taste; sodium ion homeostasis	WW domain binding; ligand-gated sodium channel activity; sodium channel activity; protein binding	sodium channel complex; integral component of membrane; membrane; external side of plasma membrane; plasma membrane; integral component of plasma membrane; apical plasma membrane; cytoplasmic vesicle membrane; cytoplasmic vesicle; extracellular exosome	-1.28298	0.00615644	0.151754	-1.21185	0.00929614	0.564376	-1.20592	0.00096137	0.235535
ENSG00000068366	52244	34554	36787	44546	59537	49063	30795	34361	30663	24705	52515.1	35284.8	36231.1	41007.1	56061.3	46638	31329.2	34702.5	31654.5	23979	79568.3	53461.8	54895.6	62132	84941.3	70663.6	47468.5	52579.6	47961.4	36331.9	ACSL4	acyl-CoA synthetase long-chain family member 4	X	109624244	109733403	protein_coding	long-chain fatty acid metabolic process; lipid metabolic process; fatty acid metabolic process; metabolic process; long-chain fatty-acyl-CoA biosynthetic process; triglyceride metabolic process; response to nutrient; fatty acid transport; neuron differentiation; embryonic process involved in female pregnancy; dendritic spine development; response to interleukin-15	nucleotide binding; catalytic activity; long-chain fatty acid-CoA ligase activity; ATP binding; ligase activity; very long-chain fatty acid-CoA ligase activity; arachidonate-CoA ligase activity; decanoate--CoA ligase activity	cytoplasm; mitochondrion; mitochondrial outer membrane; peroxisome; peroxisomal membrane; endoplasmic reticulum; endoplasmic reticulum membrane; lipid particle; membrane; integral component of membrane; organelle membrane; intracellular membrane-bounded organelle; ER-mitochondrion membrane contact site; extracellular exosome; mitochondrial membrane; neuronal cell body	0.429297	0.0779993	0.421275	0.63367	0.00928181	0.564376	0.529985	0.00777363	0.532163
ENSG00000272872	15	18	2	5	2	0	62	1	3	52	15.0778	18.3807	1.96978	4.60279	1.88324	0	63.0756	1.00994	3.09701	50.472	21.726	26.4852	2.8383	6.63226	2.71361	0	90.887	1.45524	4.46255	72.7262	LL22NC03-N14H11.1		22	15823197	15823890	sense_intronic				-0.831432	0.217648	0.590844	-1.75608	0.00926399	0.564376	-0.916893	0.0641589	0.908272
ENSG00000214944	395	51	32	651	193	390	81	81	66	156	397.05	52.0787	31.5165	599.283	181.733	370.724	82.4052	81.8051	68.1342	151.416	107.894	14.1518	8.56426	162.849	49.3839	100.74	22.3927	22.2297	18.5147	41.1456	ARHGEF28	Rho guanine nucleotide exchange factor 28	5	73626158	73941993	protein_coding	cell differentiation; regulation of Rho protein signal transduction; intracellular signal transduction; positive regulation of GTPase activity; ephrin receptor signaling pathway	RNA binding; guanyl-nucleotide exchange factor activity; Rho guanyl-nucleotide exchange factor activity; metal ion binding	cytoplasm; cytosol; plasma membrane; membrane	0.574307	0.325293	0.678845	1.51282	0.00950597	0.573059	0.997448	0.0332467	0.803668
ENSG00000242060	32	22	11	8	11	17	13	46	41	30	32.166	22.4653	10.8338	7.36446	10.3578	16.1598	13.2255	46.4572	42.3258	29.1185	40.7165	28.4371	13.7137	9.3221	13.1112	20.4554	16.7412	58.8066	53.5769	36.8588	RPS3AP49	ribosomal protein S3a pseudogene 49	18	60149576	60150365	processed_pseudogene				-0.517771	0.287105	0.651881	-1.28406	0.00955561	0.573059	-0.784236	0.053289	0.886831
ENSG00000249846	34	164	230	67	55	64	34	196	397	260	34.1764	167.469	226.525	61.6773	51.7892	60.8367	34.5898	197.948	409.838	252.36	60.064	294.321	398.11	108.396	91.0178	106.919	60.7906	347.888	720.277	443.515	LINC02021	long intergenic non-protein coding RNA 2021	3	130112550	130120579	lincRNA				-0.533163	0.348302	0.693297	-1.47575	0.00956672	0.573059	-0.801975	0.082631	0.948213
ENSG00000201944	11	9	7	4	3	2	8	24	11	4	11.0571	9.19035	6.89423	3.68223	2.82486	1.90115	8.13878	24.2386	11.3557	3.88246	83.7657	69.6239	52.229	27.8957	21.4005	14.4026	61.6574	183.625	86.028	29.4126	SNORA72	Small nucleolar RNA SNORA72	1	205731221	205731352	snoRNA				-0.344955	0.537001	0.808959	-1.50798	0.00949611	0.573059	-0.698773	0.131161	0.976817
ENSG00000100285	149	82	117	1234	608	2294	206	205	701	659	149.773	83.7343	115.232	1135.97	572.506	2180.62	209.574	207.038	723.668	639.635	39.5911	22.1344	30.4605	300.282	151.336	576.425	55.3988	54.7284	191.295	169.082	NEFH	neurofilament heavy	22	29480230	29491390	protein_coding	microtubule cytoskeleton organization; axonogenesis; cell projection assembly; neurofilament bundle assembly; intermediate filament cytoskeleton organization; intermediate filament bundle assembly; peripheral nervous system neuron axonogenesis; neurofilament cytoskeleton organization; axon development; regulation of organelle transport along microtubule	structural molecule activity; structural constituent of cytoskeleton; microtubule binding; kinesin binding; protein kinase binding; protein binding, bridging; dynein complex binding	cytoplasm; mitochondrion; intermediate filament; neurofilament; postsynaptic density; axon; myelin sheath; neurofibrillary tangle	-1.55455	0.00179249	0.0821291	1.28592	0.00952005	0.573059	0.386986	0.431542	0.982348
ENSG00000245958	2698	2105	2291	1662	1243	1019	1464	2222	1965	2019	2712	2149.52	2256.38	1529.97	1170.43	968.635	1489.4	2244.09	2028.54	1959.67	4635.9	3674.39	3857.06	2615.33	2000.74	1655.79	2545.98	3836.04	3467.59	3349.87	RP11-33B1.1		4	119454791	119552025	transcribed_unprocessed_pseudogene				0.285129	0.243565	0.614876	-0.634024	0.00963165	0.575414	-0.092755	0.753886	0.985675
ENSG00000240770	62	40	42	21	8	15	52	46	42	12	62.3217	40.846	41.3654	19.3317	7.53297	14.2586	52.9021	46.4572	43.3581	11.6474	125.396	82.1851	83.2301	38.8968	15.1569	28.6894	106.443	93.4753	87.2397	23.4354	C21orf91-OT1	C21orf91 overlapping transcript 1	21	17763315	17792523	lincRNA				0.262973	0.572769	0.82601	-1.2416	0.00969298	0.576818	-0.234027	0.597415	0.98351
ENSG00000228889	138	110	175	78	70	81	141	123	111	94	138.716	112.327	172.356	71.8035	65.9135	76.9965	143.446	124.223	114.589	91.2378	84.8416	68.7012	105.416	43.9165	40.314	47.0927	87.7346	75.9771	70.0852	55.803	UBAC2-AS1	UBAC2 antisense RNA 1	13	99196377	99200710	lincRNA				0.242055	0.354927	0.697507	-0.692805	0.00970651	0.576818	-0.139228	0.646657	0.98432
ENSG00000164116	4413	679	6903	1478	534	3838	191	798	481	258	4435.9	693.361	6798.69	1360.58	502.826	3648.3	194.313	805.932	496.554	250.419	1686.01	263.535	2584.07	517.136	191.116	1386.66	73.8554	306.322	188.732	95.1801	GUCY1A3	guanylate cyclase 1 soluble subunit alpha	4	155666711	155732349	protein_coding	cGMP biosynthetic process; nitric oxide mediated signal transduction; blood circulation; cyclic nucleotide biosynthetic process; intracellular signal transduction; regulation of blood pressure; positive regulation of cGMP biosynthetic process; response to defense-related host nitric oxide production; relaxation of vascular smooth muscle	nucleotide binding; guanylate cyclase activity; receptor activity; protein binding; GTP binding; lyase activity; phosphorus-oxygen lyase activity; heme binding	cytoplasm; plasma membrane; guanylate cyclase complex, soluble; integral component of membrane; membrane; intracellular	2.35936	6.93796e-05	0.0125986	1.52821	0.00997323	0.5895	1.76397	0.000177606	0.118438
ENSG00000162654	9963	12450	7438	10085	13602	8740	2380	5321	6843	5368	10014.7	12713.3	7325.61	9283.82	12807.9	8308.02	2421.29	5373.89	7064.28	5210.26	13040	16553.8	9538.55	12088.3	16677	10817.7	3152.72	6997.25	9198.28	6784.2	GBP4	guanylate binding protein 4	1	89181148	89198932	protein_coding		nucleotide binding; GTPase activity; GTP binding; hydrolase activity	Golgi membrane; nucleus; cytoplasm; Golgi apparatus; membrane; perinuclear region of cytoplasm	0.922524	0.011227	0.201434	0.937615	0.00996425	0.5895	0.912312	0.00161188	0.287198
ENSG00000260518	40	12	9	13	7	14	8	5	17	334	40.2075	12.2538	8.86401	11.9672	6.59135	13.308	8.13878	5.0497	17.5497	324.185	59.8327	18.2348	13.1905	17.8084	9.80855	19.8036	12.1113	7.51443	26.1157	482.419	BMS1P8	BMS1, ribosome biogenesis factor pseudogene 8	16	33687025	33698504	transcribed_unprocessed_pseudogene				-1.30813	0.050634	0.360659	-1.72446	0.00999865	0.5895	-1.28733	0.00994346	0.573286
ENSG00000152154	89	65	53	109	129	91	174	413	223	110	89.4618	66.3748	52.1991	100.341	121.469	86.5022	177.019	417.105	230.211	106.768	127.167	94.3493	74.1992	142.631	172.664	122.96	251.625	592.9	327.237	151.766	TMEM178A	transmembrane protein 178A	2	39664982	39717963	protein_coding	negative regulation of osteoclast differentiation; regulation of cytosolic calcium ion concentration		endoplasmic reticulum; endoplasmic reticulum membrane; membrane; integral component of membrane	-1.56346	0.000181681	0.0214995	-1.06842	0.0101001	0.592269	-1.23753	0.000339978	0.168425
ENSG00000259704	5	3	14	4	4	7	6	58	9	17	5.02594	3.06345	13.7885	3.68223	3.76648	6.65402	6.10409	58.5765	9.29103	16.5005	12.5023	7.62052	34.2996	9.15977	9.36936	16.5523	15.1843	145.713	23.112	41.0459	CTD-3094K11.1		15	90839724	90841378	sense_overlapping				-1.20408	0.050796	0.361356	-1.59114	0.0101851	0.592269	-1.26643	0.00754611	0.530439
ENSG00000126952	3	3	5	2	1	0	4	27	2	3	3.01557	3.06345	4.92445	1.84111	0.941621	0	4.06939	27.2684	2.06467	2.91185	1.52842	1.55269	2.49592	0.933155	0.477253	0	2.06254	13.8208	1.04646	1.47585	NXF5	nuclear RNA export factor 5	X	101832112	101857577	protein_coding	mRNA export from nucleus; transport; multicellular organism development; poly(A)+ mRNA export from nucleus; RNA transport; mRNA transport	nucleotide binding; nucleic acid binding; RNA binding; protein binding	nucleus; cytoplasm	-0.886692	0.181044	0.553788	-1.71477	0.0101564	0.592269	-1.03195	0.0386921	0.825166
ENSG00000267298	8	11	6	1	8	4	13	17	13	10	8.04151	11.2327	5.90934	0.920557	7.53297	3.8023	13.2255	17.169	13.4204	9.70615	14.3855	20.0942	10.5713	1.64679	13.4758	6.80196	23.6593	30.7137	24.0078	17.3634	AC006116.19		19	56311928	56312486	sense_intronic				-0.584805	0.254288	0.624631	-1.36774	0.0101751	0.592269	-0.856057	0.0413803	0.836823
ENSG00000165434	105	56	80	133	690	189	140	128	98	104	105.545	57.1844	78.7912	122.434	649.718	179.658	142.429	129.272	101.169	100.944	22.9995	12.4612	17.1696	26.6799	141.582	39.1498	31.037	28.17	22.046	21.9969	PGM2L1	phosphoglucomutase 2 like 1	11	74330318	74398473	protein_coding	carbohydrate metabolic process; glucose metabolic process; phosphorylation; organic substance metabolic process	transferase activity; isomerase activity; intramolecular transferase activity, phosphotransferases; metal ion binding; glucose-1,6-bisphosphate synthase activity	cytosol	-0.450442	0.343693	0.690895	1.21441	0.0102038	0.592269	0.532667	0.237174	0.982348
ENSG00000224607	0	0	1	53	11	8	0	0	0	8	0	0	0.984889	48.7895	10.3578	7.60459	0	0	0	7.76492	0	0	2.93997	145.64	30.9189	22.7003	0	0	0	23.1789	IGKV1D-27	immunoglobulin kappa variable 1D-27 (pseudogene)	2	89968867	89969335	IG_V_pseudogene				-0.325276	0.626799	0.852361	1.7303	0.0101726	0.592269	0.503679	0.240628	0.982348
ENSG00000168016	8222	12729	11690	16442	13547	12531	8162	10156	8293	8240	8264.66	12998.2	11513.4	15135.8	12756.1	11911.6	8303.59	10256.9	8561.17	7997.87	9921.56	15604.1	13821.6	18170.2	15313.5	14299.7	9968.3	12313.3	10277.5	9601.28	TRANK1	tetratricopeptide repeat and ankyrin repeat containing 1	3	36826820	36945057	protein_coding				0.307546	0.172555	0.546038	0.578732	0.0102542	0.593659	0.444525	0.0207069	0.736838
ENSG00000266594	18	8	29	5	11	2	12	17	28	19	18.0934	8.1692	28.5618	4.60279	10.3578	1.90115	12.2082	17.169	28.9054	18.4417	238.071	107.489	375.813	60.563	136.287	25.0151	160.634	225.908	380.334	242.654	MIR4766	microRNA 4766	22	40813883	40813958	miRNA				-0.0782945	0.879853	0.960948	-1.3789	0.0103106	0.595389	-0.486541	0.284216	0.982348
ENSG00000211670	3	1	43	7	4	4	204	0	13	1256	3.01557	1.02115	42.3502	6.4439	3.76648	3.8023	207.539	0	13.4204	1219.09	6.54136	2.21508	91.866	13.9781	8.17025	8.24793	450.193	0	29.1114	2644.45	IGLV3-9	immunoglobulin lambda variable 3-9 (gene/pseudogene)	22	22819010	22819756	IG_V_gene	immune response; immunoglobulin production		extracellular space	-1.52395	0.0174307	0.244138	-1.64293	0.0103733	0.597478	-1.23001	0.0064548	0.506865
ENSG00000239887	0	6	0	5	2	5	28	58	4	8	0	6.1269	0	4.60279	1.88324	4.75287	28.4857	58.5765	4.12935	7.76492	0	5.84071	0	4.38778	1.79527	4.53086	27.1551	55.8403	3.93646	7.40221	C1orf226	chromosome 1 open reading frame 226	1	162366908	162386818	protein_coding				-2.04708	0.00215264	0.0921553	-1.70383	0.0104809	0.59768	-1.63615	0.00102795	0.239493
ENSG00000107551	5676	3936	8215	5469	9280	8164	4987	2795	3082	4311	5705.45	4019.25	8090.87	5034.53	8738.24	7760.49	5073.51	2822.78	3181.66	4184.32	9041.92	6369.65	12822.3	7978.65	13848.2	12298.7	8040.43	4473.5	5042.25	6631.26	RASSF4	Ras association domain family member 4	10	44959407	44995891	protein_coding	cell cycle; signal transduction	protein binding		0.599973	0.071976	0.410468	0.853563	0.0104677	0.59768	0.718175	0.00824822	0.53908
ENSG00000187033	41	27	8	14	22	8	78	18	50	35	41.2127	27.5711	7.87912	12.8878	20.7157	7.60459	79.3531	18.1789	51.6168	33.9715	17.3454	11.604	3.31613	5.42416	8.71871	3.20059	33.3978	7.65106	21.7242	14.2978	SAMD7	sterile alpha motif domain containing 7	3	169911572	169939175	protein_coding				-0.704899	0.187905	0.559129	-1.3833	0.0104125	0.59768	-0.919803	0.03351	0.804611
ENSG00000258807	16	1	3	17	23	41	8	6	4	8	16.083	1.02115	2.95467	15.6495	21.6573	38.9735	8.13878	6.05964	4.12935	7.76492	19.7823	1.25603	3.63428	19.249	26.6387	47.9379	10.0108	7.45343	5.07915	9.55095	RP11-1152H15.1		14	87710419	87872291	lincRNA				0.0631931	0.915596	0.974039	1.49094	0.0105631	0.59768	0.792336	0.102033	0.965268
ENSG00000198963	22	5	18	40	51	60	32	12	8	13	22.1142	5.10575	17.728	36.8223	48.0227	57.0344	32.5551	12.1193	8.25869	12.618	3.52501	0.81386	2.82586	5.8695	7.65484	9.09133	5.18931	1.93182	1.31644	2.01132	RORB	RAR related orphan receptor B	9	74497365	74693177	protein_coding	transcription, DNA-templated; regulation of transcription, DNA-templated; intracellular receptor signaling pathway; eye photoreceptor cell development; regulation of circadian rhythm; steroid hormone mediated signaling pathway; negative regulation of osteoblast differentiation; positive regulation of transcription, DNA-templated; retinal rod cell development; retinal cone cell development; transc…	DNA binding; transcription factor activity, sequence-specific DNA binding; steroid hormone receptor activity; RNA polymerase II transcription factor activity, ligand-activated sequence-specific DNA binding; transcription factor binding; zinc ion binding; sequence-specific DNA binding; metal ion binding; protein binding	nucleus; nucleoplasm	-0.0803896	0.875356	0.959341	1.28055	0.0105183	0.59768	0.659895	0.143013	0.976817
ENSG00000136931	14	46	25	130	101	103	63	38	39	58	14.0726	46.9729	24.6222	119.672	95.1037	97.9091	64.0929	38.3777	40.2611	56.2957	7.4047	24.7161	12.9557	62.9689	50.0414	51.5176	33.7242	20.1935	21.1845	29.6215	NR5A1	nuclear receptor subfamily 5 group A member 1	9	124481236	124507430	protein_coding	negative regulation of female gonad development; positive regulation of male gonad development; maintenance of protein location in nucleus; positive regulation of transcription from RNA polymerase II promoter; positive regulation of transcription, DNA-templated; steroid hormone mediated signaling pathway; hormone metabolic process; adrenal gland development; cell differentiation; reproductive pro…	metal ion binding; sequence-specific DNA binding; zinc ion binding; steroid hormone receptor activity; transcription factor activity, sequence-specific DNA binding; double-stranded DNA binding; chromatin binding; DNA binding; RNA polymerase II distal enhancer sequence-specific DNA binding; RNA polymerase II regulatory region sequence-specific DNA binding; transcription factor activity, RNA polyme…	RNA polymerase II transcription factor complex; nucleus; nucleoplasm	-0.709845	0.0710987	0.408263	0.970247	0.0105371	0.59768	0.316588	0.457815	0.982348
ENSG00000189077	541	2199	756	7163	8556	7842	3490	1171	2531	3912	543.807	2245.51	744.576	6593.95	8056.51	7454.4	3550.54	1182.64	2612.84	3797.05	823.95	3402.29	1128.15	9990.84	12206.8	11294.5	5379.61	1791.88	3958.85	5753.1	TMEM120A	transmembrane protein 120A	7	75986837	75994659	protein_coding	fat cell differentiation; protein homooligomerization; protein heterooligomerization		nucleus; nuclear inner membrane; membrane; integral component of membrane	-1.03258	0.0275771	0.292108	1.19851	0.0105115	0.59768	0.405743	0.390822	0.982348
ENSG00000134775	481	51	814	519	77	1849	58	128	217	178	483.496	52.0787	801.7	477.769	72.5048	1757.61	59.0062	129.272	224.017	172.77	117.183	12.6221	194.304	115.795	17.5727	425.984	14.3011	31.3311	54.294	41.8734	FHOD3	formin homology 2 domain containing 3	18	36297714	36780055	protein_coding	actin filament organization; negative regulation of actin filament polymerization; sarcomere organization; actin filament network formation; cardiac myofibril assembly	actin binding; protein binding	cytoplasm; cytoskeleton; Z disc; striated muscle thin filament; sarcomere	1.08231	0.0874636	0.436815	1.61849	0.0105937	0.597906	1.21605	0.0124848	0.627478
ENSG00000173926	1072	1776	1423	1687	1450	1824	1026	583	1040	964	1077.56	1813.56	1401.5	1552.98	1365.35	1733.85	1043.8	588.795	1073.63	935.673	1410.42	2373.77	1834.42	2032.7	1787.11	2269.43	1366.23	770.674	1405.27	1224.7	MARCH3	membrane associated ring-CH-type finger 3	5	126867714	127030808	protein_coding	endocytosis; protein ubiquitination	zinc ion binding; transferase activity; metal ion binding	lysosome; endosome; membrane; integral component of membrane; cytoplasmic vesicle membrane; cytoplasmic vesicle; early endosome membrane	0.62318	0.0300105	0.299703	0.733107	0.010663	0.598571	0.671936	0.00326486	0.394813
ENSG00000164920	16	41	122	136	137	281	37	49	50	93	16.083	41.8672	120.157	125.196	129.002	267.111	37.6419	49.487	51.6168	90.2672	12.5306	32.6195	93.6163	97.5425	100.508	208.112	29.3275	38.5563	40.2157	70.329	OSR2	odd-skipped related transciption factor 2	8	98944403	98952104	protein_coding	negative regulation of transcription from RNA polymerase II promoter; metanephros development; mesonephros development; chondrocyte differentiation; positive regulation of cell proliferation; embryo development; positive regulation of gene expression; cell differentiation; positive regulation of bone mineralization; osteoblast proliferation; embryonic forelimb morphogenesis; embryonic hindlimb mo…	metal ion binding; nucleic acid binding; protein binding; sequence-specific DNA binding	nucleus	0.0654915	0.899592	0.968746	1.31815	0.0106854	0.598571	0.733355	0.102115	0.965268
ENSG00000172000	0	3	2	0	2	59	1	2	2	0	0	3.06345	1.96978	0	1.88324	56.0839	1.01735	2.01988	2.06467	0	0	1.86455	1.19889	0	1.14622	34.135	0.619201	1.22938	1.25665	0	ZNF556	zinc finger protein 556	19	2867335	2883445	protein_coding	regulation of transcription, DNA-templated; transcription, DNA-templated	nucleic acid binding; metal ion binding; DNA binding	intracellular; nucleus	0.205803	0.757372	0.912367	1.70949	0.0106572	0.598571	0.751975	0.10388	0.965268
ENSG00000167104	2	4	1	6	4	1	11	17	7	14	2.01038	4.0846	0.984889	5.52334	3.76648	0.950574	11.1908	17.169	7.22635	13.5886	1.32611	2.69433	0.649663	3.64337	2.48449	0.627028	7.38181	11.3252	4.76672	8.96347	BPIFB6	BPI fold containing family B member 6	20	33031648	33044047	protein_coding		lipid binding	extracellular region	-1.79236	0.00225902	0.0938166	-1.46369	0.0107902	0.600138	-1.52269	0.000576765	0.196931
ENSG00000113389	20	13	12	23	16	12	20	99	43	24	20.1038	13.275	11.8187	21.1728	15.0659	11.4069	20.347	99.984	44.3905	23.2948	11.4682	7.5727	6.74197	12.078	8.59437	6.50707	11.6069	57.036	25.3226	13.2885	NPR3	natriuretic peptide receptor 3	5	32689070	32791724	protein_coding	skeletal system development; osteoclast proliferation; adenylate cyclase-inhibiting G-protein coupled receptor signaling pathway; negative regulation of adenylate cyclase activity; phospholipase C-activating G-protein coupled receptor signaling pathway; regulation of blood pressure; pancreatic juice secretion; regulation of osteoblast proliferation; positive regulation of urine volume; phosphatid…	G-protein coupled peptide receptor activity; natriuretic peptide receptor activity; peptide hormone binding; hormone binding; protein homodimerization activity	integral component of membrane; membrane; intracellular; integral component of plasma membrane; extracellular exosome	-1.36794	0.0079696	0.170719	-1.30933	0.0108203	0.600138	-1.28043	0.00142848	0.270871
ENSG00000125730	31	37	72	55	83	105	56	24	17	25	31.1608	37.7826	70.912	50.6306	78.1545	99.8103	56.9715	24.2386	17.5497	24.2654	53.6793	65.0862	122.157	87.219	134.633	171.938	98.1421	41.7546	30.2321	41.8008	C3	complement C3	19	6677704	6730562	protein_coding	positive regulation of type IIa hypersensitivity; positive regulation of protein phosphorylation; positive regulation of activation of membrane attack complex; immune system process; proteolysis; lipid metabolic process; fatty acid metabolic process; inflammatory response; immune response; complement activation; complement activation, alternative pathway; complement activation, classical pathway;…	serine-type endopeptidase activity; endopeptidase inhibitor activity; receptor binding; protein binding; C5L2 anaphylatoxin chemotactic receptor binding	extracellular region; extracellular space; plasma membrane; secretory granule lumen; azurophil granule lumen; extracellular exosome; blood microparticle	0.531351	0.240441	0.612224	1.14463	0.0108055	0.600138	0.825132	0.0284521	0.785293
ENSG00000278993	65	34	55	24	19	23	22	65	46	49	65.3373	34.7191	54.1689	22.0934	17.8908	21.8632	22.3817	65.6461	47.4875	47.5601	35.7425	18.9929	29.6329	12.0861	9.78709	11.9602	12.2438	35.9114	25.9778	26.0176	RP3-424M6.4		12	110501614	110503441	TEC				0.14398	0.711928	0.8921	-1.02622	0.0107963	0.600138	-0.284872	0.459704	0.982348
ENSG00000170382	1	1	2	10	12	37	205	2	17	179	1.00519	1.02115	1.96978	9.20557	11.2995	35.1712	208.556	2.01988	17.5497	173.74	0.301225	0.306008	0.590284	2.75864	3.38611	10.5398	62.4981	0.605298	5.25913	52.0648	LRRN2	leucine rich repeat neuronal 2	1	204617170	204685733	protein_coding	cell adhesion; signal transduction; axonogenesis	receptor activity	integral component of membrane; membrane; proteinaceous extracellular matrix; extracellular space	-3.03847	4.64721e-06	0.00209057	-1.68103	0.0109541	0.605284	-1.49606	0.00261361	0.369422
ENSG00000267799	2	1	4	1	47	0	2	1	0	1	2.01038	1.02115	3.93956	0.920557	44.2562	0	2.0347	1.00994	0	0.970615	1.43598	0.729393	2.81397	0.657541	31.6116	0	1.45335	0.721385	0	0.693297	MAN1A2P1	mannosidase alpha class 1A member 2 pseudogene 1	19	28790812	28792871	processed_pseudogene				0.43905	0.512539	0.797441	1.71176	0.010967	0.605284	0.875513	0.0659904	0.912187
ENSG00000198934	306	363	324	160	174	133	146	487	299	243	307.588	370.677	319.104	147.289	163.842	126.426	148.533	491.841	308.669	235.86	84.7349	102.115	87.9075	40.5755	45.1355	34.8282	40.9181	135.493	85.0327	64.9751	MAGEE1	MAGE family member E1	X	76427724	76431353	protein_coding		protein binding	dystrophin-associated glycoprotein complex; nucleus; cytoplasm; plasma membrane; membrane; dendrite; postsynaptic membrane; perinuclear region of cytoplasm	0.14619	0.689061	0.881475	-0.933894	0.0110174	0.606581	-0.259911	0.477334	0.982348
ENSG00000115602	11	7	27	1	0	0	5	9	2	4	11.0571	7.14805	26.592	0.920557	0	0	5.08674	9.08946	2.06467	3.88246	6.58159	4.25479	15.8286	0.547951	0	0	3.02782	5.41039	1.22897	2.31099	IL1RL1	interleukin 1 receptor like 1	2	102311502	102352037	protein_coding	negative regulation of T-helper 1 type immune response; immune response; signal transduction; cytokine-mediated signaling pathway; negative regulation of interferon-gamma production; positive regulation of interleukin-5 production; interleukin-33-mediated signaling pathway; positive regulation of macrophage activation; negative regulation of I-kappaB kinase/NF-kappaB signaling; positive regulatio…	interleukin-33 binding; interleukin-33 receptor activity; cytokine receptor activity; interleukin-1 receptor activity; signal transducer activity, downstream of receptor; protein binding	extracellular region; proteinaceous extracellular matrix; plasma membrane; external side of plasma membrane; membrane; integral component of membrane	1.18053	0.0502653	0.359224	-1.63954	0.0110627	0.607584	0.245848	0.618006	0.98432
ENSG00000117586	28661	20216	11180	31295	18762	20960	6323	15025	11716	6035	28809.7	20643.6	11011.1	28808.8	17666.7	19924	6432.69	15174.3	12094.9	5857.66	8401.78	6020.29	3211.16	8401.53	5152.14	5810.45	1875.97	4425.3	3527.22	1708.27	TNFSF4	tumor necrosis factor superfamily member 4	1	173183734	173207313	protein_coding	defense response to nematode; acute inflammatory response; positive regulation of T cell cytokine production; regulation of adaptive immune response; positive regulation of type 2 immune response; positive regulation of immunoglobulin mediated immune response; immune response; signal transduction; positive regulation of cell proliferation; response to virus; negative regulation of interferon-gamm…	receptor binding; cytokine activity; tumor necrosis factor receptor binding; tumor necrosis factor receptor superfamily binding	extracellular space; plasma membrane; integral component of plasma membrane; cell surface; membrane; integral component of membrane	0.925642	0.0247198	0.27881	1.04541	0.0112015	0.61262	0.959496	0.00351841	0.409844
ENSG00000163817	5333	4717	8291	7159	5669	10655	4868	4079	4026	3898	5360.67	4816.76	8165.72	6590.27	5338.05	10128.4	4952.45	4119.54	4156.19	3783.46	2196.1	1973.28	3345.23	2699.82	2186.83	4149.27	2028.86	1687.65	1702.66	1549.96	SLC6A20	solute carrier family 6 member 20	3	45755450	45796535	protein_coding	neurotransmitter transport; amino acid transmembrane transport; transport; amino acid transport; glycine transport; proline transport; transmembrane transport	neurotransmitter:sodium symporter activity; protein binding; amino acid transmembrane transporter activity; symporter activity	integral component of membrane; membrane; integral component of plasma membrane; plasma membrane; apical plasma membrane	0.499695	0.0913801	0.444477	0.750605	0.011209	0.61262	0.620945	0.0105586	0.58625
ENSG00000260244	1781	229	2621	450	178	1289	52	246	172	73	1790.24	233.843	2581.4	414.251	167.609	1225.29	52.9021	248.445	177.562	70.8549	684.605	89.4238	987.149	158.413	64.095	468.562	20.2302	95.0077	67.9013	27.0956	RP11-588K22.2		4	155734448	155737062	sense_overlapping				2.51927	3.08711e-05	0.00821031	1.52847	0.0114799	0.615449	1.80965	0.000159286	0.116561
ENSG00000118432	14659	11017	11176	9224	7871	13342	1942	5709	5748	5150	14735.1	11250	11007.1	8491.22	7411.5	12682.6	1975.69	5765.75	5933.87	4998.67	9506.49	7258.07	7101.37	5478.21	4781.61	8182.29	1274.64	3719.84	3828.3	3224.95	CNR1	cannabinoid receptor 1	6	88139864	88166359	protein_coding	positive regulation of acute inflammatory response to antigenic stimulus; signal transduction; G-protein coupled receptor signaling pathway; G-protein coupled receptor signaling pathway, coupled to cyclic nucleotide second messenger; adenylate cyclase-modulating G-protein coupled receptor signaling pathway; spermatogenesis; axonal fasciculation; aging; response to nutrient; learning or memory; me…	signal transducer activity; G-protein coupled receptor activity; cannabinoid receptor activity; drug binding	plasma membrane; integral component of plasma membrane; actin cytoskeleton; membrane; integral component of membrane; axon; growth cone; presynaptic membrane; intracellular membrane-bounded organelle; membrane raft	1.28636	0.000597531	0.0436109	0.948687	0.0113554	0.615449	1.09571	0.000370478	0.170856
ENSG00000160145	869	421	2599	1075	1074	467	185	103	255	491	873.509	429.904	2559.73	989.599	1011.3	443.918	188.209	104.024	263.246	476.572	764.894	376.448	2241.44	866.549	885.552	388.72	164.807	91.0891	230.513	417.314	KALRN	kalirin, RhoGEF kinase	3	124080023	124726325	protein_coding	positive regulation of GTPase activity; regulation of Rho protein signal transduction; behavioral fear response; protein phosphorylation; signal transduction; Rho protein signal transduction; nervous system development; neuromuscular junction development; lactation; memory; adult locomotory behavior; response to mechanical stimulus; smooth muscle cell migration; vesicle-mediated transport; phosph…	Rho guanyl-nucleotide exchange factor activity; nucleotide binding; protein kinase activity; protein serine/threonine kinase activity; guanyl-nucleotide exchange factor activity; GTPase activator activity; ATP binding; kinase activity; transferase activity; Rac guanyl-nucleotide exchange factor activity; metal ion binding	nucleoplasm; cytoplasm; cytosol; cytoskeleton; postsynaptic density; actin cytoskeleton; extracellular exosome	1.87814	0.000425701	0.0361948	1.3484	0.0114259	0.615449	1.52019	0.000377166	0.170856
ENSG00000187678	240	32	37	326	208	353	53	12	108	102	241.245	32.6768	36.4409	300.102	195.857	335.553	53.9194	12.1193	111.492	99.0028	419.557	56.8292	63.3755	521.916	340.621	583.57	93.7729	21.077	193.9	172.179	SPRY4	sprouty RTK signaling antagonist 4	5	142310427	142326455	protein_coding	negative regulation of ERK1 and ERK2 cascade; multicellular organism development; regulation of signal transduction; negative regulation of MAP kinase activity	protein binding	cytoplasm; plasma membrane; focal adhesion; membrane; ruffle membrane; cell projection	0.452842	0.444355	0.758064	1.49554	0.0114332	0.615449	0.94067	0.0476708	0.865379
ENSG00000106537	7	5	0	87	4	13	3	3	6	9	7.03632	5.10575	0	80.0885	3.76648	12.3575	3.05204	3.02982	6.19402	8.73554	5.28848	3.83747	0	60.1943	2.83088	9.28783	2.29391	2.2772	4.65541	6.5656	TSPAN13	tetraspanin 13	7	16753535	16784536	protein_coding	cell surface receptor signaling pathway; regulation of calcium ion transmembrane transport	calcium channel regulator activity	plasma membrane; integral component of plasma membrane; membrane; integral component of membrane	-0.117144	0.859638	0.953585	1.66555	0.0113476	0.615449	0.77897	0.117873	0.969145
ENSG00000163945	2103	2568	2844	1795	1840	1930	3194	2067	2298	2694	2113.91	2622.31	2801.03	1652.4	1732.58	1834.61	3249.41	2087.55	2372.31	2614.84	991.283	1229.69	1313.49	774.865	812.465	860.308	1523.76	978.919	1112.45	1226.18	UVSSA	UV stimulated scaffold protein A	4	1347266	1388049	protein_coding	DNA repair; transcription-coupled nucleotide-excision repair; cellular response to DNA damage stimulus; response to UV; protein ubiquitination	RNA polymerase II core binding; protein binding	nucleoplasm; chromosome	-0.0391814	0.857586	0.952779	-0.553108	0.0113737	0.615449	-0.265217	0.232044	0.982348
ENSG00000244302	12	18	24	2	1	0	10	7	4	3	12.0623	18.3807	23.6373	1.84111	0.941621	0	10.1735	7.06958	4.12935	2.91185	19.1465	29.1757	37.5196	2.9224	1.49464	0	16.1484	11.2216	6.55452	4.62198	PEX5L-AS2	PEX5L antisense RNA 2	3	179898229	179921895	antisense				1.28129	0.0182994	0.250041	-1.531	0.0114773	0.615449	0.312082	0.532036	0.982348
ENSG00000257178	2	2	0	16	25	41	6	0	10	8	2.01038	2.0423	0	14.7289	23.5405	38.9735	6.10409	0	10.3234	7.76492	0.764402	0.77654	0	5.60035	8.95077	14.8188	2.32095	0	3.92523	2.95244	RP11-357H14.16		17	48579630	48582259	sense_intronic				-1.08809	0.0875528	0.436815	1.54386	0.0114232	0.615449	0.482139	0.329544	0.982348
ENSG00000111729	186	175	171	143	142	122	109	400	236	279	186.965	178.701	168.416	131.64	133.71	115.97	110.891	403.976	243.631	270.802	157.114	150.169	141.526	110.622	112.361	97.4538	93.1856	339.476	204.732	227.564	CLEC4A	C-type lectin domain family 4 member A	12	8082269	8138607	protein_coding	stimulatory C-type lectin receptor signaling pathway; adaptive immune response; immune system process; cell adhesion; cell surface receptor signaling pathway; innate immune response	transmembrane signaling receptor activity; carbohydrate binding	plasma membrane; integral component of plasma membrane; membrane; integral component of membrane	-0.494395	0.181032	0.553788	-0.934449	0.0116868	0.625051	-0.673597	0.0296898	0.790412
ENSG00000283162	0	2	0	25	32	95	1	2	25	5	0	2.0423	0	23.0139	30.1319	90.3045	1.01735	2.01988	25.8084	4.85308	0	1.49619	0	16.86	22.0746	66.1572	0.74531	1.47977	18.9073	3.55537	RP11-403F21.4		9	38433696	38543880	transcribed_unprocessed_pseudogene				-1.24919	0.0603452	0.38486	1.65553	0.0117533	0.627114	0.489056	0.302952	0.982348
ENSG00000236597	1	0	0	0	0	1	2	0	1	55	1.00519	0	0	0	0	0.950574	2.0347	0	1.03234	53.3838	91.3808	0	0	0	0	86.4158	184.972	0	93.8488	4853.08	IGHD7-27	immunoglobulin heavy diversity 7-27	14	105865551	105865561	IG_D_gene				-1.61125	0.0122526	0.209361	-1.6211	0.0118039	0.627184	-1.2924	0.00476053	0.465277
ENSG00000271714	7	3	15	5	1	1	16	5	39	2	7.03632	3.06345	14.7733	4.60279	0.941621	0.950574	16.2776	5.0497	40.2611	1.94123	3.5863	1.56139	7.52974	2.34597	0.479929	0.484492	8.29641	2.57375	20.5204	0.989414	CTD-2377O17.1		5	74865893	74867854	antisense				-0.671419	0.302663	0.664016	-1.65212	0.0118105	0.627184	-0.875138	0.0787426	0.939218
ENSG00000128596	143	374	586	316	569	326	130	209	120	196	143.742	381.91	577.145	290.896	535.782	309.887	132.255	211.077	123.88	190.241	198.813	528.23	798.264	402.346	741.054	428.613	182.926	291.947	171.342	263.127	CCDC136	coiled-coil domain containing 136	7	128790757	128822132	protein_coding	acrosome assembly; spermatogenesis; single fertilization; cell differentiation		acrosomal membrane; membrane; integral component of membrane; cytoplasmic vesicle	1.03538	0.015349	0.23058	1.07357	0.0119311	0.630718	1.02382	0.002553	0.368299
ENSG00000243305	183	361	143	737	217	321	142	160	176	203	183.95	368.635	140.839	678.451	204.332	305.134	144.463	161.59	181.691	197.035	388.079	777.711	297.129	1431.33	431.08	643.743	304.775	340.908	383.315	415.685	RP11-362A9.3		3	152457759	152496813	antisense				0.392457	0.359172	0.701107	1.07387	0.0119332	0.630718	0.73231	0.0454969	0.855628
ENSG00000151917	522	228	268	412	291	311	98	100	244	139	524.708	232.822	263.95	379.27	274.012	295.628	99.7001	100.994	251.89	134.916	336.028	149.102	169.036	242.888	175.48	189.323	63.8489	64.6775	161.313	86.4012	BEND6	BEN domain containing 6	6	56955126	57027342	protein_coding	negative regulation of transcription from RNA polymerase II promoter; transcription, DNA-templated; regulation of transcription, DNA-templated; nervous system development; positive regulation of neuron differentiation; negative regulation of Notch signaling pathway	RNA polymerase II transcription corepressor activity; chromatin binding	nucleus	1.09909	0.00603172	0.149972	1.00401	0.0121231	0.634673	1.02626	0.0012828	0.254236
ENSG00000214273	14	24	32	18	17	41	10	11	4	10	14.0726	24.5076	31.5165	16.57	16.0076	38.9735	10.1735	11.1093	4.12935	9.70615	6.78854	11.8223	15.2033	7.99326	7.72193	18.8005	4.90761	5.35906	1.99197	4.68218	AGGF1P1	angiogenic factor with G-patch and FHA domains 1 pseudogene 1	4	190041342	190043414	processed_pseudogene				1.19362	0.0142102	0.22437	1.21834	0.0120923	0.634673	1.16397	0.00234735	0.355092
ENSG00000273442	60	47	55	41	36	42	67	167	72	39	60.3113	47.9941	54.1689	37.7428	33.8984	39.9241	68.1623	168.66	74.3282	37.854	79.7769	63.4842	71.652	49.9244	44.8391	52.8097	90.1618	223.095	98.3177	50.0714	AC006946.17		22	17080701	17081456	lincRNA				-0.619387	0.150544	0.524025	-1.08734	0.0121078	0.634673	-0.797978	0.0240227	0.750956
ENSG00000182985	260	1343	94	2173	2321	352	149	142	236	755	261.349	1371.4	92.5796	2000.37	2185.5	334.602	151.585	143.411	243.631	732.815	333.566	1750.36	118.162	2553.12	2789.41	427.061	193.471	183.039	310.953	935.309	CADM1	cell adhesion molecule 1	11	115169218	115504957	protein_coding	immune system process; apoptotic process; cell adhesion; homophilic cell adhesion via plasma membrane adhesion molecules; heterophilic cell-cell adhesion via plasma membrane cell adhesion molecules; multicellular organism development; spermatogenesis; cell recognition; cell differentiation; adherens junction organization; susceptibility to natural killer cell mediated cytotoxicity; positive regul…	receptor activity; receptor binding; protein binding; PDZ domain binding; protein homodimerization activity; cell adhesion molecule binding	plasma membrane; integral component of plasma membrane; cell-cell junction; cell-cell adherens junction; membrane; integral component of membrane; basolateral plasma membrane; cell junction; synapse; extracellular exosome; neuron projection	0.609256	0.328959	0.680276	1.5663	0.0120723	0.634673	1.01496	0.0373333	0.820843
ENSG00000177602	1533	1415	2691	3494	4898	4608	2271	2549	2677	1681	1540.95	1444.93	2650.34	3216.43	4612.06	4380.24	2310.4	2574.34	2763.56	1631.6	550.931	516.599	947.564	1149.96	1648.93	1566.05	826.027	920.392	988.046	583.341	GSG2	germ cell associated 2, haspin	17	3723903	3726699	protein_coding	protein phosphorylation; cell cycle; mitotic sister chromatid cohesion; phosphorylation; covalent chromatin modification; intracellular signal transduction; protein localization to chromosome, centromeric region; regulation of spindle checkpoint; histone H3-T3 phosphorylation involved in chromosome passenger complex localization to kinetochore	nucleotide binding; protein kinase activity; protein serine/threonine kinase activity; protein binding; ATP binding; kinase activity; transferase activity; histone kinase activity (H3-T3 specific)	nucleus; chromosome; cytoplasm; centrosome; spindle; cytoskeleton	-0.283039	0.353702	0.696861	0.76444	0.0121775	0.634673	0.311698	0.353441	0.982348
ENSG00000266289	44	21	28	10	16	11	21	25	42	21	44.2283	21.4442	27.5769	9.20557	15.0659	10.4563	21.3643	25.2485	43.3581	20.3829	56.9219	27.5986	35.4915	11.8476	19.3899	13.4573	27.4959	32.4948	55.802	26.2328	RP11-1C8.6		8	103383078	103383854	lincRNA				0.145782	0.724977	0.899002	-1.08849	0.0121576	0.634673	-0.298448	0.456589	0.982348
ENSG00000105538	0	1	1	16	0	62	1	0	6	3	0	1.02115	0.984889	14.7289	0	58.9356	1.01735	0	6.19402	2.91185	0	0.9237	0.8909	13.3233	0	53.3112	0.92026	0	5.60291	2.63396	RASIP1	Ras interacting protein 1	19	48720587	48740721	protein_coding	angiogenesis; vasculogenesis; signal transduction; negative regulation of autophagy; regulation of GTPase activity; branching morphogenesis of an epithelial tube		cytoplasm; Golgi apparatus; Golgi stack; perinuclear region of cytoplasm	-0.337775	0.615967	0.846058	1.69394	0.0122213	0.635477	0.586978	0.198208	0.982348
ENSG00000273062	62	51	43	48	17	12	22	134	94	48	62.3217	52.0787	42.3502	44.1867	16.0076	11.4069	22.3817	135.332	97.0396	46.5895	31.4756	26.3023	21.389	22.3165	8.08462	5.76105	11.3039	68.3495	49.0099	23.5301	RP11-428K3.1		1	178724306	178726285	antisense				-0.453141	0.389859	0.72271	-1.32866	0.0122789	0.636998	-0.734559	0.0926291	0.956869
ENSG00000108556	11	12	21	23	45	34	132	19	107	92	11.0571	12.2538	20.6827	21.1728	42.3729	32.3195	134.29	19.1889	110.46	89.2966	5.98651	6.63443	11.198	11.4634	22.9415	17.4984	72.707	10.3892	59.8051	48.3468	CHRNE	cholinergic receptor nicotinic epsilon subunit	17	4897774	4903074	protein_coding	transport; ion transport; muscle contraction; signal transduction; synaptic transmission, cholinergic; neuromuscular synaptic transmission; ion transmembrane transport; response to nicotine; regulation of membrane potential; regulation of postsynaptic membrane potential; excitatory postsynaptic potential; cation transmembrane transport	acetylcholine-gated cation-selective channel activity; acetylcholine binding; ion channel activity; extracellular ligand-gated ion channel activity; cation transmembrane transporter activity; ligand-gated ion channel activity; acetylcholine receptor activity	plasma membrane; integral component of plasma membrane; acetylcholine-gated channel complex; membrane; integral component of membrane; cell junction; synapse; postsynaptic membrane	-2.13212	3.15245e-05	0.00821031	-1.2596	0.0124648	0.640843	-1.4764	0.000482848	0.183733
ENSG00000206077	18	9	15	52	25	18	33	121	50	101	18.0934	9.19035	14.7733	47.869	23.5405	17.1103	33.5725	122.203	51.6168	98.0321	12.342	6.269	10.0773	32.6528	16.0577	11.6714	22.9007	83.3579	35.2093	66.8705	ZDHHC11B	zinc finger DHHC-type containing 11B	5	710360	766952	protein_coding		protein-cysteine S-palmitoyltransferase activity; transferase activity, transferring acyl groups; transferase activity; zinc ion binding	integral component of membrane; membrane	-2.05783	2.76098e-05	0.00777633	-1.19944	0.0126097	0.640843	-1.42943	0.000464581	0.183733
ENSG00000143797	3582	533	791	2574	1317	2138	87	736	476	752	3600.59	544.273	779.048	2369.51	1240.11	2032.33	88.5093	743.316	491.392	729.903	5569.35	841.876	1205.02	3665.14	1918.2	3143.58	136.905	1149.75	760.081	1129.01	MBOAT2	membrane bound O-acyltransferase domain containing 2	2	8852690	9003813	protein_coding	lipid metabolic process; phospholipid metabolic process; phospholipid biosynthetic process; phosphatidylcholine acyl-chain remodeling; phosphatidylethanolamine acyl-chain remodeling	1-acylglycerol-3-phosphate O-acyltransferase activity; transferase activity; transferase activity, transferring acyl groups; 2-acylglycerol-3-phosphate O-acyltransferase activity	endoplasmic reticulum membrane; membrane; integral component of membrane	1.28553	0.0253229	0.280707	1.43456	0.0125677	0.640843	1.26317	0.00487879	0.470391
ENSG00000115828	278	96	655	144	616	90	835	4161	766	98	279.442	98.0304	645.103	132.56	580.038	85.5517	849.485	4202.36	790.77	95.1203	335.667	117.754	774.898	159.232	696.743	102.765	1020.4	5047.88	949.873	114.259	QPCT	glutaminyl-peptide cyclotransferase	2	37344574	37373322	protein_coding	cellular protein modification process; peptidyl-pyroglutamic acid biosynthetic process, using glutaminyl-peptide cyclotransferase; neutrophil degranulation	zinc ion binding; glutaminyl-peptide cyclotransferase activity; transferase activity; transferase activity, transferring acyl groups; metal ion binding	extracellular region; specific granule lumen; extracellular exosome; tertiary granule lumen; ficolin-1-rich granule lumen	-1.42247	0.028144	0.293319	-1.61933	0.0124528	0.640843	-1.35678	0.00583675	0.492047
ENSG00000263712	10	7	3	2	9	2	12	60	18	2	10.0519	7.14805	2.95467	1.84111	8.47459	1.90115	12.2082	60.5964	18.5821	1.94123	145.68	103.595	42.8213	26.6828	122.82	27.5529	176.93	878.208	269.305	28.1338	MIR4639	microRNA 4639	6	16141556	16141624	miRNA				-1.23288	0.0562329	0.374714	-1.61752	0.0124691	0.640843	-1.2669	0.00976923	0.569464
ENSG00000231424	5	1	0	0	0	2	42	4	0	14	5.02594	1.02115	0	0	0	1.90115	42.7286	4.03976	0	13.5886	12.0816	2.45469	0	0	0	4.57007	102.713	9.71096	0	32.6649	RP1-45C12.1		1	171247580	171251794	antisense				-1.35311	0.0428529	0.339729	-1.66584	0.0125574	0.640843	-1.21389	0.0114213	0.603617
ENSG00000279977	4	6	6	1	5	4	13	10	10	8	4.02075	6.1269	5.90934	0.920557	4.7081	3.8023	13.2255	10.0994	10.3234	7.76492	2.19713	3.34803	3.22915	0.503037	2.57273	2.07776	7.22706	5.5188	5.64118	4.24313	CTD-3222D19.4		19	16610374	16612203	TEC				-0.805153	0.128068	0.495715	-1.36273	0.0124155	0.640843	-1.00202	0.0162803	0.690151
ENSG00000137801	116	57	129	205	635	394	152	12	111	177	116.602	58.2056	127.051	188.714	597.929	374.526	154.637	12.1193	114.589	171.799	212.003	105.828	231.001	343.117	1087.14	680.957	281.158	22.035	208.344	312.362	THBS1	thrombospondin 1	15	39581079	39599466	protein_coding	negative regulation of angiogenesis; inflammatory response; activation of MAPK activity; response to hypoxia; negative regulation of endothelial cell proliferation; negative regulation of cell-matrix adhesion; sprouting angiogenesis; chronic inflammatory response; platelet degranulation; negative regulation of antigen processing and presentation of peptide or polysaccharide antigen via MHC class …	extracellular matrix binding; heparin binding; phosphatidylserine binding; glycoprotein binding; fibronectin binding; integrin binding; calcium ion binding; protein binding; fibroblast growth factor binding; low-density lipoprotein particle binding; identical protein binding; laminin binding; proteoglycan binding; transforming growth factor beta binding; fibrinogen binding; collagen V binding	extracellular space; extracellular matrix; extracellular region; fibrinogen complex; cytoplasm; endoplasmic reticulum; endoplasmic reticulum lumen; external side of plasma membrane; cell surface; sarcoplasmic reticulum; secretory granule; platelet alpha granule; platelet alpha granule lumen; extracellular exosome	-0.0983436	0.860281	0.953794	1.39141	0.0125692	0.640843	0.719259	0.129124	0.975653
ENSG00000256988	51	30	45	27	6	22	36	50	96	21	51.2646	30.6345	44.32	24.855	5.64973	20.9126	36.6245	50.497	99.1043	20.3829	114.175	68.2283	98.7083	55.3564	12.5829	46.576	81.5691	112.465	220.722	45.3963	RP11-234B24.4		12	4806542	4808641	lincRNA				-0.265157	0.603399	0.840048	-1.28961	0.0125833	0.640843	-0.600549	0.167647	0.982348
ENSG00000272379	73	36	85	15	21	18	15	55	42	59	73.3788	36.7614	83.7156	13.8084	19.774	17.1103	15.2602	55.5467	43.3581	57.2663	155.135	77.7197	176.989	29.1931	41.8056	36.1741	32.2626	117.435	91.6662	121.07	RP1-257A7.5		6	13290018	13290490	lincRNA				0.508974	0.250954	0.621924	-1.13949	0.0126694	0.642423	-0.0543322	0.902251	0.9933
ENSG00000164124	69	59	186	476	122	127	81	59	83	104	69.358	60.2479	183.189	438.185	114.878	120.723	82.4052	59.5864	85.6839	100.944	108.034	93.844	285.342	682.532	178.937	188.042	128.357	92.8138	133.464	157.234	TMEM144	transmembrane protein 144	4	158201604	158255411	protein_coding	carbohydrate transmembrane transport	carbohydrate transmembrane transporter activity	integral component of membrane; membrane	0.304073	0.537306	0.80918	1.22429	0.0127112	0.64309	0.770376	0.0658148	0.912187
ENSG00000274386	42	40	35	50	68	51	136	203	90	47	42.2179	40.846	34.4711	46.0279	64.0302	48.4793	138.359	205.018	92.9103	45.6189	37.0821	35.877	30.2777	40.4285	56.2409	42.5817	121.528	180.077	81.6076	40.0693	TMEM269	transmembrane protein 269	1	42785007	42816619	protein_coding			integral component of membrane; membrane	-1.43828	0.000867379	0.0555976	-1.06731	0.0127894	0.644044	-1.19357	0.000598534	0.20096
ENSG00000186523	4	16	37	1	22	25	193	10	27	134	4.02075	16.3384	36.4409	0.920557	20.7157	23.7643	196.348	10.0994	27.8731	130.062	4.30949	17.5117	39.0578	0.986664	22.2033	25.4709	210.448	10.8246	29.8747	139.402	FAM86B1	family with sequence similarity 86 member B1	8	12182096	12194133	protein_coding	methylation	methyltransferase activity; transferase activity		-1.46827	0.0252678	0.280707	-1.63415	0.0127846	0.644044	-1.38428	0.00517054	0.475028
ENSG00000127329	14	7	14	3	1	2	4	9	6	13	14.0726	7.14805	13.7885	2.76167	0.941621	1.90115	4.06939	9.08946	6.19402	12.618	2.65973	1.35098	2.60602	0.521956	0.177967	0.359317	0.769116	1.71791	1.17067	2.3848	PTPRB	protein tyrosine phosphatase, receptor type B	12	70515866	70637440	protein_coding	angiogenesis; protein dephosphorylation; phosphate-containing compound metabolic process; dephosphorylation; peptidyl-tyrosine dephosphorylation; neutrophil degranulation	phosphoprotein phosphatase activity; protein tyrosine phosphatase activity; transmembrane receptor protein tyrosine phosphatase activity; protein binding; hydrolase activity; phosphatase activity	plasma membrane; integral component of plasma membrane; membrane; integral component of membrane; specific granule membrane; receptor complex; tertiary granule membrane	0.428133	0.421067	0.743581	-1.44105	0.0128161	0.644044	-0.157004	0.744634	0.984883
ENSG00000215559	12	6	47	3	2	9	40	7	112	1	12.0623	6.1269	46.2898	2.76167	1.88324	8.55517	40.6939	7.06958	115.622	0.970615	14.4285	7.32883	55.3706	3.30343	2.25268	10.2335	48.6769	8.45643	138.303	1.16102	ANKRD20A11P	ankyrin repeat domain 20 family member A11, pseudogene	21	13909574	13980437	transcribed_unprocessed_pseudogene				-0.630242	0.345831	0.691745	-1.66321	0.0129781	0.649282	-0.799702	0.10881	0.967708
ENSG00000153551	2046	1903	999	2422	4733	6346	2496	1171	1924	2277	2056.62	1943.25	983.905	2229.59	4456.69	6032.34	2539.3	1182.64	1986.22	2210.09	1878.19	1774.66	898.543	2036.15	4070.04	5508.99	2319	1080.04	1813.9	2018.35	CMTM7	CKLF like MARVEL transmembrane domain containing 7	3	32391671	32483067	protein_coding	B-1a B cell differentiation; chemotaxis	cytokine activity	integral component of membrane; membrane; extracellular space	-0.217776	0.584594	0.830319	0.989329	0.0129644	0.649282	0.466011	0.233738	0.982348
ENSG00000256139	28	62	5	20	20	32	60	75	61	70	28.1453	63.3113	4.92445	18.4111	18.8324	30.4184	61.0409	75.7455	62.9725	67.9431	30.9289	69.5729	5.41148	20.232	20.695	33.4268	67.0779	83.2368	69.2006	74.6627	RP11-968O1.5		12	109111218	109125594	sense_overlapping				-0.891782	0.0850585	0.432761	-1.2903	0.0130539	0.650176	-1.01679	0.0134175	0.647515
ENSG00000253520	681	314	427	158	65	181	244	484	183	260	684.533	320.641	420.548	145.448	61.2054	172.054	248.233	488.811	188.918	252.36	2360.46	1105.66	1450.16	501.545	211.053	593.289	855.975	1685.55	651.44	870.207	RP11-798K23.5		5	179527224	179527513	processed_pseudogene				0.601806	0.158651	0.531243	-1.06521	0.0130459	0.650176	0.0220199	0.95973	0.997228
ENSG00000272689	52	23	17	23	10	17	41	24	47	41	52.2698	23.4865	16.7431	21.1728	9.41621	16.1598	41.7113	24.2386	48.5198	39.7952	157.915	70.956	50.5834	63.9662	28.4478	48.821	126.016	73.2283	146.586	120.227	RP4-539M6.21		22	30421206	30421536	sense_intronic				-0.296448	0.505726	0.793801	-1.1283	0.0131052	0.651289	-0.60162	0.119035	0.970288
ENSG00000254389	1	4	8	2	13	16	0	0	2	3	1.00519	4.0846	7.87912	1.84111	12.2411	15.2092	0	0	2.06467	2.91185	0.524082	2.12961	4.10799	0.959914	6.38221	7.92971	0	0	1.07647	1.51817	RHPN1-AS1	RHPN1 antisense RNA 1 (head to head)	8	143366631	143368548	antisense				0.921667	0.16976	0.543857	1.65546	0.0133172	0.657458	1.14514	0.0218444	0.745387
ENSG00000169508	33200	10308	46053	9510	13759	16824	36790	57142	16178	22303	33372.3	10526	45357.1	8754.5	12955.8	15992.5	37428.2	57710	16701.1	21647.6	19630.7	6191.77	26680.7	5149.71	7621.04	9407.33	22016.6	33947	9824.2	12733.9	GPR183	G protein-coupled receptor 183	13	99294530	99307405	protein_coding	T follicular helper cell differentiation; cell chemotaxis; dendritic cell homeostasis; positive regulation of B cell proliferation; leukocyte chemotaxis; osteoclast differentiation; T cell chemotaxis; G-protein coupled receptor signaling pathway; signal transduction; humoral immune response; dendritic cell chemotaxis; mature B cell differentiation involved in immune response; adaptive immune resp…	oxysterol binding; G-protein coupled receptor activity; signal transducer activity	integral component of membrane; membrane; plasma membrane; integral component of plasma membrane	-0.157113	0.743562	0.90629	-1.18901	0.0132981	0.657458	-0.508415	0.225186	0.982348
ENSG00000267127	20	6	17	4	6	4	10	13	16	13	20.1038	6.1269	16.7431	3.68223	5.64973	3.8023	10.1735	13.1292	16.5174	12.618	23.596	7.1912	19.6516	4.32186	6.63113	4.46279	11.9407	15.4099	19.3866	14.8099	RP11-795F19.5		18	80034346	80097088	protein_coding				0.0959091	0.840807	0.946376	-1.26537	0.0132675	0.657458	-0.366273	0.40158	0.982348
ENSG00000111052	7041	4719	2403	7795	3373	12847	1051	537	4306	2990	7077.53	4818.81	2366.69	7175.74	3176.09	12212	1069.23	542.338	4445.24	2902.14	7473.64	5088.5	2499.14	7577.34	3353.84	12895.5	1129.07	572.69	4694.02	3064.56	LIN7A	lin-7 homolog A, crumbs cell polarity complex component	12	80792520	80937925	protein_coding	protein complex assembly; transport; exocytosis; neurotransmitter secretion; protein transport; maintenance of epithelial cell apical/basal polarity; synaptic vesicle transport; inner ear development; protein localization to basolateral plasma membrane	protein binding; L27 domain binding	plasma membrane; cell-cell junction; bicellular tight junction; postsynaptic density; membrane; basolateral plasma membrane; cell junction; neuron projection; synapse; postsynaptic membrane; extracellular exosome; presynapse	0.862777	0.120773	0.486073	1.37573	0.0133594	0.658094	1.05611	0.0168829	0.692273
ENSG00000168765	1533	3187	4264	2439	2989	3268	1469	1666	895	1603	1540.95	3254.41	4199.57	2245.24	2814.5	3106.48	1494.48	1682.56	923.941	1555.9	1817.16	3837.74	4952.32	2647.69	3318.99	3663.3	1762.36	1984.15	1089.55	1834.78	GSTM4	glutathione S-transferase mu 4	1	109656081	109674836	protein_coding	metabolic process; glutathione metabolic process; xenobiotic catabolic process; glutathione derivative biosynthetic process	glutathione transferase activity; protein binding; transferase activity; enzyme binding; protein homodimerization activity; glutathione binding	cytoplasm; cytosol	1.00588	0.00463163	0.133406	0.877926	0.0134598	0.66159	0.925401	0.00111975	0.239493
ENSG00000141068	2575	5429	6232	7737	15687	9820	4339	7023	3321	5501	2588.36	5543.82	6137.83	7122.35	14771.2	9334.64	4414.27	7092.81	3428.39	5339.35	3512.02	7522.15	8328.13	9663.98	20042.3	12665.7	5989.51	9623.89	4651.82	7244.71	KSR1	kinase suppressor of ras 1	17	27456714	27626438	protein_coding	MAPK cascade; protein phosphorylation; Ras protein signal transduction; cAMP-mediated signaling; intracellular signal transduction; positive regulation of MAPK cascade	protein kinase activity; signal transducer activity; MAP-kinase scaffold activity; protein binding; ATP binding; protein C-terminus binding; metal ion binding	cytoplasm; endoplasmic reticulum; endoplasmic reticulum membrane; cytosol; plasma membrane; membrane; ruffle membrane; cell projection; protein complex; intracellular	-0.0751026	0.844459	0.947357	0.944073	0.0136376	0.668867	0.486557	0.185991	0.982348
ENSG00000141255	0	1	2	4	1	1	1	5	7	41	0	1.02115	1.96978	3.68223	0.941621	0.950574	1.01735	5.0497	7.22635	39.7952	0	0.922865	1.78019	3.32782	0.85099	0.859082	0.919429	4.56367	6.53082	35.965	SPATA22	spermatogenesis associated 22	17	3440019	3513852	protein_coding	gamete generation; synapsis; meiotic DNA repair synthesis; meiotic cell cycle	protein binding	chromosome	-1.93487	0.00406505	0.126218	-1.65668	0.0137971	0.669383	-1.55726	0.0018198	0.305535
ENSG00000104419	242	3685	72	1263	305	374	961	16811	1973	606	243.256	3762.94	70.912	1162.66	287.194	355.515	977.671	16978.1	2036.8	588.193	416.534	6443.39	121.425	1990.86	491.771	608.758	1674.09	29072.1	3487.67	1007.18	NDRG1	N-myc downstream regulated 1	8	133237171	133302022	protein_coding	response to metal ion; DNA damage response, signal transduction by p53 class mediator; peripheral nervous system myelin maintenance; regulation of cell proliferation; regulation of apoptotic process; mast cell activation; cellular response to hypoxia; positive regulation of spindle checkpoint; negative regulation of cell proliferation	protein binding; microtubule binding; Rab GTPase binding; gamma-tubulin binding; cadherin binding	nucleus; cytoplasm; centrosome; microtubule organizing center; cytosol; cytoskeleton; microtubule; plasma membrane; cell-cell adherens junction; microtubule cytoskeleton; membrane; perinuclear region of cytoplasm; recycling endosome membrane; extracellular exosome; myelin sheath	-1.16007	0.084732	0.432077	-1.65875	0.0137054	0.669383	-1.15825	0.0202654	0.731987
ENSG00000232884	75	25	24	18	35	32	52	24	132	116	75.3892	25.5288	23.6373	16.57	32.9567	30.4184	52.9021	24.2386	136.268	112.591	59.3615	20.1014	18.6121	13.0473	25.9502	23.9515	41.6552	19.0855	107.298	88.6546	AF127936.3		21	14746762	14753863	lincRNA				-0.812631	0.124325	0.49127	-1.30688	0.0137899	0.669383	-0.968331	0.0219199	0.745387
ENSG00000128917	2	29	8	40	244	94	37	5	15	48	2.01038	29.6134	7.87912	36.8223	229.756	89.3539	37.6419	5.0497	15.485	46.5895	1.39707	20.5791	5.47541	25.5888	159.663	62.0945	26.1584	3.50917	10.761	32.3763	DLL4	delta like canonical Notch ligand 4	15	40929340	40939072	protein_coding	negative regulation of transcription from RNA polymerase II promoter; angiogenesis; branching involved in blood vessel morphogenesis; blood vessel remodeling; cardiac ventricle morphogenesis; cardiac atrium morphogenesis; ventricular trabecula myocardium morphogenesis; pericardium morphogenesis; cell communication; signal transduction; Notch signaling pathway; Notch receptor processing; multicell…	Notch binding; calcium ion binding; protein binding	plasma membrane; membrane; integral component of membrane	-0.558206	0.37434	0.712104	1.53912	0.0137436	0.669383	0.663647	0.183738	0.982348
ENSG00000236337	48	56	72	33	43	32	39	85	60	65	48.2491	57.1844	70.912	30.3784	40.4897	30.4184	39.6766	85.8449	61.9402	63.09	140.668	166.718	206.741	88.5667	118.046	88.6833	115.675	250.277	180.584	183.936	FMR1-IT1	FMR1 intronic transcript 1	X	147946941	147947583	sense_intronic				-0.0905846	0.783218	0.923659	-0.82952	0.0137764	0.669383	-0.391588	0.206342	0.982348
ENSG00000232518	1	6	0	7	21	11	4	0	2	0	1.00519	6.1269	0	6.4439	19.774	10.4563	4.06939	0	2.06467	0	1.82099	11.0995	0	11.6737	35.8225	18.9426	7.37209	0	3.74035	0	AC074366.3		2	38668202	38671421	antisense				0.337292	0.61784	0.846881	1.65802	0.0139462	0.675158	0.849136	0.084923	0.955704
ENSG00000188227	2527	1735	2858	565	1098	405	1115	1755	1362	943	2540.11	1771.7	2814.81	520.115	1033.9	384.982	1134.34	1772.44	1406.04	915.29	1476.81	1030.06	1636.52	302.392	601.105	223.827	659.502	1030.49	817.466	532.145	ZNF793	zinc finger protein 793	19	37506939	37548762	protein_coding	regulation of transcription, DNA-templated; transcription, DNA-templated	metal ion binding; nucleic acid binding; DNA binding	intracellular; nucleus	0.782483	0.0360865	0.318906	-0.91866	0.0140153	0.677045	0.160541	0.703235	0.98432
ENSG00000011198	1854	1669	1616	1605	1596	1188	821	1026	924	1117	1863.62	1704.3	1591.58	1477.49	1502.83	1129.28	835.243	1036.2	953.879	1084.18	2953.44	2700.95	2522.32	2341.51	2381.66	1789.67	1323.68	1642.15	1511.69	1718.19	ABHD5	abhydrolase domain containing 5	3	43690113	43734371	protein_coding	proteolysis; positive regulation of lipoprotein lipase activity; positive regulation of lipid catabolic process; positive regulation of triglyceride catabolic process; negative regulation of sequestering of triglyceride; lipid metabolic process; fatty acid metabolic process; phosphatidic acid biosynthetic process; phospholipid biosynthetic process; cell differentiation	peptidase activity; hydrolase activity; 1-acylglycerol-3-phosphate O-acyltransferase activity; transferase activity; transferase activity, transferring acyl groups; lysophosphatidic acid acyltransferase activity	cytosol; lipid particle; cytoplasm	0.798146	4.1545e-05	0.0096066	0.477783	0.0142239	0.680556	0.638549	0.000342427	0.168425
ENSG00000184979	5052	7613	13320	9392	8808	9308	4879	2436	3013	6446	5078.21	7774.02	13118.7	8645.87	8293.8	8847.94	4963.64	2460.21	3110.43	6256.59	2385.26	3651.49	6161.92	4061	3895.63	4155.91	2331.44	1155.57	1460.98	2938.74	USP18	ubiquitin specific peptidase 18	22	18149899	18177397	protein_coding	proteolysis; ubiquitin-dependent protein catabolic process; protein deubiquitination; regulation of type I interferon-mediated signaling pathway	thiol-dependent ubiquitin-specific protease activity; protein binding; peptidase activity; cysteine-type peptidase activity; hydrolase activity; ISG15-specific protease activity; thiol-dependent ubiquitinyl hydrolase activity	nucleus; cytoplasm; cytosol	0.954449	0.0134225	0.218238	0.945233	0.0143448	0.680556	0.928551	0.00249387	0.366965
ENSG00000211658	0	0	0	0	0	3	0	28	4	20	0	0	0	0	0	2.85172	0	28.2783	4.12935	19.4123	0	0	0	0	0	7.56425	0	75.0088	10.9532	51.4915	IGLV3-27	immunoglobulin lambda variable 3-27	22	22668288	22668806	IG_V_gene	adaptive immune response; immune system process; proteolysis; receptor-mediated endocytosis; immune response; complement activation; complement activation, classical pathway; Fc-epsilon receptor signaling pathway; Fc-gamma receptor signaling pathway involved in phagocytosis; regulation of immune response; leukocyte migration	antigen binding; serine-type endopeptidase activity	extracellular region; plasma membrane; membrane	-1.93071	0.00343662	0.116798	-1.62142	0.0143905	0.680556	-1.30904	0.0050241	0.473211
ENSG00000260669	139	176	166	160	136	154	198	200	168	258	139.721	179.722	163.492	147.289	128.06	146.388	201.435	201.988	173.433	250.419	66.3759	85.3788	77.6682	69.9711	60.8363	69.5432	95.6935	95.9563	82.3907	118.964	AL136419.6		14	24209646	24215987	processed_transcript				-0.353283	0.109626	0.474088	-0.542358	0.0142909	0.680556	-0.441908	0.0134706	0.647515
ENSG00000158022	23	1	0	0	30	27	0	0	0	0	23.1193	1.02115	0	0	28.2486	25.6655	0	0	0	0	14.7492	0.651451	0	0	18.0215	16.3735	0	0	0	0	TRIM63	tripartite motif containing 63	1	26051304	26068436	protein_coding	muscle contraction; signal transduction; negative regulation of cardiac muscle hypertrophy; skeletal muscle atrophy; response to electrical stimulus involved in regulation of muscle adaptation; protein ubiquitination; response to glucocorticoid; response to interleukin-1	ubiquitin-protein transferase activity; signal transducer activity; protein binding; zinc ion binding; transferase activity; titin binding; metal ion binding	intracellular; nucleus; cytoplasm; microtubule; Z disc; M band; contractile fiber	1.07191	0.0977011	0.45463	1.58782	0.014321	0.680556	1.04494	0.0233813	0.749929
ENSG00000283342	5	4	2	2	2	0	7	14	2	6	5.02594	4.0846	1.96978	1.84111	1.88324	0	7.12143	14.1392	2.06467	5.82369	2.40476	1.95435	0.942478	0.880916	0.901073	0	3.40739	6.76515	0.987882	2.78646	NBPF13P		1	147099482	147124285	unprocessed_pseudogene				-0.742944	0.23776	0.609981	-1.57379	0.0141952	0.680556	-0.965672	0.0472393	0.863304
ENSG00000263874	119	226	159	125	107	114	107	288	210	223	119.617	230.78	156.597	115.07	100.753	108.365	108.856	290.863	216.791	216.447	32.3991	62.5081	42.4153	31.1673	27.2897	29.3514	29.4843	78.7819	58.719	58.626	LINC00672	long intergenic non-protein coding RNA 672	17	38925168	38929384	protein_coding			integral component of membrane; membrane	-0.284566	0.423119	0.745216	-0.873569	0.014391	0.680556	-0.52442	0.0928369	0.956869
ENSG00000146950	8	1	3	2	7	129	2	7	0	12	8.04151	1.02115	2.95467	1.84111	6.59135	122.624	2.0347	7.06958	0	11.6474	2.33392	0.296372	0.857544	0.534353	1.91303	35.5896	0.590537	2.05183	0	3.38046	SHROOM2	shroom family member 2	X	9786456	9949443	protein_coding	lens morphogenesis in camera-type eye; multicellular organism development; brain development; eye pigment granule organization; cell migration; establishment of melanosome localization; melanosome organization; sodium ion transmembrane transport; camera-type eye development; cellular pigment accumulation; ear development; apical protein localization; camera-type eye morphogenesis	actin binding; protein binding; beta-catenin binding; ligand-gated sodium channel activity; actin filament binding	cortical actin cytoskeleton; cytoplasm; cytoskeleton; microtubule; plasma membrane; cell-cell adherens junction; bicellular tight junction; membrane; apical plasma membrane; cell junction; extracellular exosome	-0.0438025	0.948382	0.983828	1.65965	0.0141771	0.680556	0.748987	0.122442	0.971215
ENSG00000112796	1434	466	677	468	610	396	1906	647	835	874	1441.44	475.856	666.77	430.821	574.389	376.427	1939.06	653.431	862.001	848.318	566.604	187.05	262.095	169.348	225.782	147.967	762.211	256.852	338.837	333.458	ENPP5	ectonucleotide pyrophosphatase/phosphodiesterase 5 (putative)	6	46159187	46170971	protein_coding	cell communication; metabolic process	catalytic activity; hydrolase activity; metal ion binding	extracellular region; plasma membrane; membrane; integral component of membrane	-0.293658	0.502439	0.792259	-1.07336	0.0143053	0.680556	-0.580782	0.125675	0.973793
ENSG00000156050	387	298	228	405	610	599	288	239	217	410	389.008	304.303	224.555	372.826	574.389	569.394	292.996	241.376	224.017	397.952	142.939	111.814	82.5114	136.993	211.056	209.221	107.66	88.6921	82.3138	146.225	FAM161B	family with sequence similarity 161 member B	14	73931501	73950414	protein_coding				0.0806997	0.795606	0.928675	0.759907	0.0143444	0.680556	0.441696	0.134343	0.976817
ENSG00000154415	3	17	42	31	4	3	1	1	1	3	3.01557	17.3596	41.3654	28.5373	3.76648	2.85172	1.01735	1.00994	1.03234	2.91185	2.87471	16.5487	39.4331	27.2043	3.59055	2.71851	0.969826	0.962764	0.984115	2.77583	PPP1R3A	protein phosphatase 1 regulatory subunit 3A	7	113876777	114075920	protein_coding	carbohydrate metabolic process; glycogen metabolic process		membrane; integral component of membrane	2.15921	0.00107407	0.0637281	1.61731	0.0144528	0.682045	1.6529	0.000884861	0.23097
ENSG00000226397	498	453	1450	430	41	190	69	6463	473	151	500.584	462.581	1428.09	395.84	38.6065	180.609	70.197	6527.24	488.295	146.563	346.905	320.569	989.667	274.317	26.7543	125.162	48.6466	4523.38	338.389	101.568	C12orf77	chromosome 12 open reading frame 77	12	24993424	25006403	lincRNA				-0.762318	0.256004	0.626698	-1.6401	0.0145345	0.683295	-0.883946	0.0762103	0.936175
ENSG00000225465	23	2	6	102	19	246	12	4	31	47	23.1193	2.0423	5.90934	93.8968	17.8908	233.841	12.2082	4.03976	32.0024	45.6189	40.5602	3.58298	10.3673	164.731	31.3874	410.248	21.4178	7.0873	56.1446	80.0332	RFPL1S	RFPL1 antisense RNA 1	22	29436534	29478175	antisense				-0.610594	0.342492	0.689735	1.56414	0.0145401	0.683295	0.658909	0.186796	0.982348
ENSG00000267123	52	163	18	139	111	125	587	742	64	300	52.2698	166.447	17.728	127.957	104.52	118.822	597.183	749.375	66.0695	291.185	60.2881	191.981	20.4475	147.586	120.554	137.049	688.793	864.331	76.2048	335.853	LINC02081	long intergenic non-protein coding RNA 2081	17	78617389	78632057	lincRNA				-1.82784	0.00189827	0.0853946	-1.43659	0.0145742	0.683468	-1.48529	0.00124272	0.251216
ENSG00000211679	1756	5363	8760	10877	56067	9090	285336	417	28674	293811	1765.11	5476.43	8627.63	10012.9	52793.9	8640.72	290286	421.145	29601.2	285177	3820.59	11853.7	18674.5	21672.9	114272	18702.9	628325	911.569	64071.9	617267	IGLC3	immunoglobulin lambda constant 3 (Kern-Oz+ marker)	22	22906342	22906803	IG_C_gene				-2.41977	0.000324683	0.0309324	-1.64169	0.0147332	0.683783	-1.52521	0.00215785	0.346755
ENSG00000244063	89	61	52	45	73	59	86	77	147	101	89.4618	62.2902	51.2143	41.4251	68.7383	56.0839	87.4919	77.7654	151.753	98.0321	215.052	149.736	123.111	99.5795	165.236	134.817	210.317	186.936	364.792	235.654	AC024704.2		2	113829390	113831119	lincRNA				-0.578477	0.0926673	0.446987	-0.842767	0.0146744	0.683783	-0.690693	0.0130187	0.638387
ENSG00000275560	539	342	273	318	302	310	359	778	693	386	541.797	349.233	268.875	292.737	284.37	294.678	365.228	785.733	715.409	374.657	986.879	636.126	489.754	533.219	517.977	536.754	665.26	1431.21	1303.11	682.436	RP11-180M15.7		12	12718973	12719521	sense_intronic				-0.49948	0.163132	0.536257	-0.875392	0.0146214	0.683783	-0.655327	0.027639	0.779437
ENSG00000256966	209	110	153	76	73	110	160	104	159	145	210.084	112.327	150.688	69.9623	68.7383	104.563	162.776	105.034	164.141	140.739	138.761	74.1919	99.5298	46.2103	45.4018	69.0642	107.514	69.375	108.416	92.9585	RP11-613M10.8		9	37512547	37592469	protein_coding			mitochondrial outer membrane translocase complex	0.127671	0.681661	0.878433	-0.769423	0.014697	0.683783	-0.232122	0.469382	0.982348
ENSG00000266714	3	11	6	210	364	754	55	277	13	69	3.01557	11.2327	5.90934	193.317	342.75	716.733	55.9541	279.753	13.4204	66.9725	5.34201	19.8984	10.4683	342.457	607.175	1269.68	99.1216	495.577	23.7739	118.64	MYO15B	myosin XVB	17	75588058	75626501	protein_coding		ATP binding; motor activity	myosin complex; brush border; cytoskeleton	-2.29517	0.000175236	0.021047	1.47836	0.0147261	0.683783	0.413701	0.400732	0.982348
ENSG00000240040	4	2	0	10	16	57	10	0	0	4	4.02075	2.0423	0	9.20557	15.0659	54.1827	10.1735	0	0	3.88246	5.7032	2.89688	0	13.0575	21.3701	76.8549	14.4305	0	0	5.50704	AC096579.15		2	88811186	88861563	processed_transcript				-0.207374	0.759025	0.912924	1.64576	0.0147723	0.684186	0.655723	0.172184	0.982348
ENSG00000203727	13	0	3	70	27	15	2	0	0	13	13.0675	0	2.95467	64.439	25.4238	14.2586	2.0347	0	0	12.618	4.03192	0	0.911653	19.8824	7.84442	4.39945	0.627799	0	0	3.89324	SAMD5	sterile alpha motif domain containing 5	6	147508927	147737547	protein_coding			integral component of membrane; membrane	0.288522	0.669759	0.873546	1.64846	0.0148761	0.687576	0.805992	0.0957032	0.958559
ENSG00000139044	11	11	6	10	57	49	331	20	13	310	11.0571	11.2327	5.90934	9.20557	53.6724	46.5781	336.742	20.1988	13.4204	300.891	8.32925	8.46151	4.45148	6.93452	40.4312	35.0871	253.666	15.2157	10.1095	226.66	B4GALNT3	beta-1,4-N-acetyl-galactosaminyltransferase 3	12	460364	563509	protein_coding		acetylgalactosaminyltransferase activity; transferase activity; N-acetyl-beta-glucosaminyl-glycoprotein 4-beta-N-acetylgalactosaminyltransferase activity	Golgi apparatus; membrane; integral component of membrane; Golgi cisterna membrane; intracellular membrane-bounded organelle	-2.57424	6.66004e-05	0.0123897	-1.56672	0.0149507	0.689603	-1.59786	0.00129749	0.255372
ENSG00000140443	243	525	36	58	55	112	101	229	493	231	244.261	536.104	35.456	53.3923	51.7892	106.464	102.752	231.276	508.942	224.212	427.029	937.244	61.9861	93.3432	90.5405	186.126	179.637	404.329	889.758	391.979	IGF1R	insulin like growth factor 1 receptor	15	98648971	98964530	protein_coding	protein phosphorylation; immune response; signal transduction; transmembrane receptor protein tyrosine kinase signaling pathway; positive regulation of cell proliferation; insulin receptor signaling pathway; phosphatidylinositol 3-kinase signaling; phosphorylation; positive regulation of cell migration; peptidyl-tyrosine autophosphorylation; negative regulation of apoptotic process; positive regu…	nucleotide binding; protein kinase activity; protein tyrosine kinase activity; transmembrane receptor protein tyrosine kinase activity; insulin-like growth factor-activated receptor activity; insulin receptor binding; protein binding; insulin-like growth factor binding; ATP binding; kinase activity; transferase activity; insulin-like growth factor I binding; identical protein binding; phosphatidy…	plasma membrane; integral component of plasma membrane; membrane; integral component of membrane; alphav-beta3 integrin-IGF-1-IGF1R complex; intracellular membrane-bounded organelle; receptor complex	-0.00836517	0.988446	0.996948	-1.40724	0.0150257	0.691645	-0.411993	0.390007	0.982348
ENSG00000252499	4	5	0	17	10	11	3	1	3	5	4.02075	5.10575	0	15.6495	9.41621	10.4563	3.05204	1.00994	3.09701	4.85308	42.3237	53.7447	0	164.731	99.118	110.066	32.1268	10.6309	32.6001	51.085	RNU6-63P	RNA, U6 small nuclear 63, pseudogene	13	27488138	27488232	snRNA				0.0495194	0.936639	0.980306	1.46135	0.0151118	0.694187	0.749898	0.127375	0.975093
ENSG00000143674	34	43	13	13	22	11	22	21	80	45	34.1764	43.9095	12.8036	11.9672	20.7157	10.4563	22.3817	21.2087	82.5869	43.6777	8.53344	10.9637	3.19689	2.98808	5.17245	2.61081	5.58843	5.29556	20.621	10.9058	MAP3K21	mitogen-activated protein kinase kinase kinase 21	1	233327768	233385148	protein_coding	activation of MAPKK activity; protein phosphorylation; activation of JNKK activity; activation of JUN kinase activity; phosphorylation; protein autophosphorylation; intracellular signal transduction	nucleotide binding; protein kinase activity; protein serine/threonine kinase activity; JUN kinase kinase kinase activity; MAP kinase kinase kinase activity; protein binding; ATP binding; kinase activity; transferase activity; protein homodimerization activity; signal transducer activity	cytoplasm; nucleus	-0.423636	0.410555	0.736745	-1.26579	0.0151489	0.694467	-0.706772	0.0982011	0.958559
ENSG00000107201	6758	5773	5143	7777	5756	4516	2676	4329	3686	3317	6793.07	5895.1	5065.29	7159.17	5419.97	4292.79	2722.42	4372.03	3805.19	3219.53	1609.35	1396.61	1200.02	1696.08	1284.05	1017.01	644.971	1035.78	901.491	762.741	DDX58	DExD/H-box helicase 58	9	32455705	32526324	protein_coding	positive regulation of defense response to virus by host; immune system process; detection of virus; response to virus; positive regulation of gene expression; viral process; protein deubiquitination; regulation of cell migration; negative regulation of type I interferon production; positive regulation of granulocyte macrophage colony-stimulating factor production; positive regulation of interfer…	hydrolase activity, acting on acid anhydrides; ATP binding; nucleic acid binding; nucleotide binding; double-stranded DNA binding; RNA binding; double-stranded RNA binding; single-stranded RNA binding; helicase activity; protein binding; zinc ion binding; hydrolase activity; ubiquitin protein ligase binding; identical protein binding; metal ion binding	cytosol; cytoplasm; cytoskeleton; plasma membrane; bicellular tight junction; actin cytoskeleton; membrane; cell junction; ruffle membrane; cell projection	0.71646	0.00717378	0.163971	0.646343	0.0152843	0.696427	0.676137	0.00131191	0.256442
ENSG00000165702	13	6	13	23	10	31	4	3	6	13	13.0675	6.1269	12.8036	21.1728	9.41621	29.4678	4.06939	3.02982	6.19402	12.618	7.68448	3.603	7.52929	12.4509	5.53732	17.3289	2.39306	1.78172	3.64247	7.42017	GFI1B	growth factor independent 1B transcriptional repressor	9	132944000	132991687	protein_coding	negative regulation of transcription from RNA polymerase II promoter; transcription, DNA-templated; regulation of transcription, DNA-templated; transcription from RNA polymerase II promoter; multicellular organism development; cell proliferation; covalent chromatin modification; hemopoiesis; regulation of histone H3-K4 methylation	RNA polymerase II transcription factor binding; nucleic acid binding; DNA binding; protein binding; metal ion binding	nucleus; transcription factor complex; nuclear matrix	0.573819	0.29468	0.657497	1.30486	0.0152609	0.696427	0.909871	0.0379947	0.822676
ENSG00000232650	21	19	14	25	95	11	13	20	6	9	21.109	19.4019	13.7885	23.0139	89.454	10.4563	13.2255	20.1988	6.19402	8.73554	50.6818	46.5831	33.1055	55.2555	214.775	25.1052	31.754	48.4965	14.8716	20.9737	LINC01780	long intergenic non-protein coding RNA 1780	1	119328176	119356182	lincRNA				0.462321	0.417153	0.740538	1.36958	0.0152846	0.696427	0.8908	0.051992	0.881042
ENSG00000267749	0	4	0	4	7	5	18	34	8	12	0	4.0846	0	3.68223	6.59135	4.75287	18.3123	34.3379	8.25869	11.6474	0	2.02609	0	1.8265	3.26952	2.35757	9.08346	17.0327	4.09657	5.77747	CTC-265F19.1		19	2641838	2643853	sense_intronic				-2.45064	8.0686e-05	0.0136735	-1.45536	0.0154125	0.696679	-1.58149	0.00102565	0.239493
ENSG00000177238	9	0	3	3	3	6	10	22	14	11	9.0467	0	2.95467	2.76167	2.82486	5.70344	10.1735	22.2187	14.4527	10.6768	1.79623	0	0.586651	0.548332	0.560878	1.13242	2.01995	4.41153	2.86959	2.11988	TRIM72	tripartite motif containing 72	16	31214021	31231537	protein_coding	plasma membrane repair; muscle system process; transport; exocytosis; muscle contraction; muscle organ development; negative regulation of myotube differentiation; protein ubiquitination; proteasome-mediated ubiquitin-dependent protein catabolic process; negative regulation of insulin-like growth factor receptor signaling pathway; negative regulation of insulin receptor signaling pathway; protein…	phosphatidylserine binding; protein binding; zinc ion binding; ubiquitin conjugating enzyme binding; metal ion binding; ubiquitin protein ligase activity	intracellular; plasma membrane; membrane; cytoplasmic vesicle membrane; cytoplasmic vesicle; sarcolemma	-1.38583	0.0206152	0.25997	-1.44675	0.0155383	0.696679	-1.34278	0.00304263	0.380886
ENSG00000270550	1423	58	46	2846	206	3084	123639	208	2144	5929	1430.38	59.2267	45.3049	2619.91	193.974	2931.57	125784	210.067	2213.33	5754.78	3318.76	137.417	105.116	6078.67	450.055	6801.79	291842	487.395	5135.33	13352.2	IGHV3-30	immunoglobulin heavy variable 3-30	14	106335082	106335613	IG_V_gene	adaptive immune response; immune system process; proteolysis; receptor-mediated endocytosis; immune response; complement activation; complement activation, classical pathway; Fc-epsilon receptor signaling pathway; Fc-gamma receptor signaling pathway involved in phagocytosis; regulation of immune response; leukocyte migration	antigen binding; serine-type endopeptidase activity	extracellular region; extracellular space; plasma membrane; membrane	-1.7664	0.00680968	0.159853	-1.57975	0.0155175	0.696679	-1.28845	0.00518348	0.475028
ENSG00000183833	1060	431	112	309	1056	632	226	185	261	149	1065.5	440.116	110.308	284.452	994.352	600.763	229.921	186.839	269.44	144.622	1128.71	466.224	116.851	301.326	1053.34	636.401	243.56	197.923	285.423	153.201	MAATS1	MYCBP associated and testis expressed 1	3	119703022	119767102	protein_coding		protein binding	cytoplasm; mitochondrion; integral component of membrane; membrane	1.11697	0.0363228	0.319481	1.29112	0.015518	0.696679	1.13777	0.00680914	0.50762
ENSG00000089012	12	26	73	15	131	81	17	5	6	38	12.0623	26.5499	71.8969	13.8084	123.352	76.9965	17.2949	5.0497	6.19402	36.8834	11.5761	25.4798	68.999	13.2518	118.38	73.893	16.5978	4.84616	5.94436	35.3967	SIRPG	signal regulatory protein gamma	20	1629152	1657779	protein_coding	cell adhesion; cell-cell signaling; positive regulation of cell proliferation; negative regulation of cell proliferation; positive regulation of cell-cell adhesion; intracellular signal transduction; positive regulation of T cell activation; leukocyte migration	protein binding	intracellular; plasma membrane; membrane; integral component of membrane	0.825062	0.182722	0.554916	1.49744	0.0153931	0.696679	1.07246	0.0255905	0.764992
ENSG00000230773	17	8	16	7	4	9	12	27	18	11	17.0882	8.1692	15.7582	6.4439	3.76648	8.55517	12.2082	27.2684	18.5821	10.6768	10.8119	5.16874	9.97041	4.07713	2.3831	5.41295	7.72425	17.253	11.7571	6.75531	AC079807.4		2	47941696	48240983	lincRNA				-0.297667	0.53412	0.807323	-1.20456	0.0155177	0.696679	-0.623893	0.12594	0.973793
ENSG00000175175	214	19	57	19	55	23	215	35	202	60	215.11	19.4019	56.1387	17.4906	51.7892	21.8632	218.73	35.3479	208.532	58.2369	32.8814	2.96574	8.58127	2.67358	7.91641	3.34197	33.4347	5.40322	31.8759	8.902	PPM1E	protein phosphatase, Mg2+/Mn2+ dependent 1E	17	58755869	58985176	protein_coding	negative regulation of protein kinase activity; protein dephosphorylation; cellular response to drug; peptidyl-threonine dephosphorylation; positive regulation of stress fiber assembly	catalytic activity; phosphoprotein phosphatase activity; protein serine/threonine phosphatase activity; protein binding; hydrolase activity; cation binding; metal ion binding	nucleus; nucleolus; cytoplasm; mitochondrion; protein complex	-0.349085	0.563797	0.821725	-1.46815	0.0154416	0.696679	-0.651144	0.178049	0.982348
ENSG00000211662	11	4	131	67443	2526	18496	807	3	1540	6812	11.0571	4.0846	129.021	62085.1	2378.53	17581.8	821	3.02982	1589.8	6611.83	18.3672	6.78505	214.32	103131	3951.05	29205.7	1363.79	5.03292	2640.86	10983.1	IGLV3-21	immunoglobulin lambda variable 3-21	22	22711689	22713203	IG_V_gene	adaptive immune response; immune system process; proteolysis; receptor-mediated endocytosis; immune response; complement activation; complement activation, classical pathway; Fc-epsilon receptor signaling pathway; Fc-gamma receptor signaling pathway involved in phagocytosis; regulation of immune response; leukocyte migration	antigen binding; serine-type endopeptidase activity	extracellular region; plasma membrane; membrane; extracellular exosome; blood microparticle	-0.382187	0.562449	0.820903	1.59667	0.015531	0.696679	0.430773	0.288921	0.982348
ENSG00000105501	102	59	12	81	116	42	8	19	39	23	102.529	60.2479	11.8187	74.5651	109.228	39.9241	8.13878	19.1889	40.2611	22.3242	43.4446	25.5288	5.00791	31.5954	46.2831	16.917	3.44864	8.13087	17.0598	9.45939	SIGLEC5	sialic acid binding Ig like lectin 5	19	51611927	51645545	protein_coding	cell adhesion; neutrophil degranulation	protein binding; carbohydrate binding	plasma membrane; membrane; integral component of membrane; secretory granule membrane; tertiary granule membrane; ficolin-1-rich granule membrane	1.07468	0.0552508	0.373706	1.35344	0.0156145	0.698382	1.14243	0.00924582	0.555508
ENSG00000260337	6	14	17	13	5	7	31	20	14	17	6.03113	14.2961	16.7431	11.9672	4.7081	6.65402	31.5378	20.1988	14.4527	16.5005	2.87951	6.82554	7.99385	5.71365	2.24784	3.1769	15.0574	9.64373	6.90031	7.87799	RP11-386M24.6		15	92592574	92596462	processed_transcript				-0.650133	0.176391	0.54924	-1.18592	0.0156384	0.698382	-0.849564	0.0282406	0.785293
ENSG00000178403	1994	4609	3541	2249	1630	2943	786	1213	1495	690	2004.35	4706.48	3487.49	2070.33	1534.84	2797.54	799.635	1225.06	1543.34	669.725	876.408	2057.93	1524.92	905.262	671.116	1223.24	349.644	535.661	674.833	292.84	NEUROG2	neurogenin 2	4	112513516	112516172	protein_coding	transcription, DNA-templated; regulation of transcription, DNA-templated; multicellular organism development; nervous system development; cell differentiation; neuron differentiation; positive regulation of sequence-specific DNA binding transcription factor activity	DNA binding; protein dimerization activity; E-box binding	nucleus	1.53493	6.5351e-05	0.0123831	0.92846	0.0157532	0.699334	1.20655	0.000289884	0.153204
ENSG00000145555	8	2	4	1	5	4	19	10	5	13	8.04151	2.0423	3.93956	0.920557	4.7081	3.8023	19.3296	10.0994	5.16168	12.618	6.47465	1.64436	3.17195	0.741189	3.79074	3.06143	15.5633	8.13156	4.15594	10.1594	MYO10	myosin X	5	16661914	16936276	protein_coding	transport; signal transduction; regulation of cell shape; positive regulation of cell-cell adhesion; cytoskeleton-dependent intracellular transport; Fc-gamma receptor signaling pathway involved in phagocytosis; regulation of filopodium assembly	nucleotide binding; motor activity; actin binding; protein binding; calmodulin binding; ATP binding; phosphatidylinositol-3,4,5-trisphosphate binding; spectrin binding; actin-dependent ATPase activity; actin filament binding; plus-end directed microfilament motor activity	ruffle; nucleolus; cytoplasm; cytosol; cytoskeleton; plasma membrane; cell cortex; membrane; myosin complex; lamellipodium; filopodium; filopodium membrane; filopodium tip; cell projection; neuron projection; neuronal cell body	-1.04792	0.0726755	0.411473	-1.42494	0.015749	0.699334	-1.1487	0.0106686	0.590063
ENSG00000154263	1320	825	656	592	588	557	695	1469	1163	720	1326.85	842.449	646.087	544.97	553.673	529.47	707.057	1483.6	1200.61	698.843	1029.36	653.568	501.232	422.785	429.537	410.76	548.531	1150.97	931.425	542.159	ABCA10	ATP binding cassette subfamily A member 10	17	69147214	69244846	protein_coding	transport; lipid transport; transmembrane transport	transporter activity; nucleotide binding; ATP binding; ATPase activity; ATPase activity, coupled to transmembrane movement of substances	integral component of membrane; membrane; intracellular membrane-bounded organelle	-0.120288	0.730708	0.901283	-0.845387	0.0156924	0.699334	-0.410833	0.20202	0.982348
ENSG00000137962	71	69	33	256	213	21	19	63	31	67	71.3684	70.4594	32.5014	235.663	200.565	19.9621	19.3296	63.6262	32.0024	65.0312	20.7527	20.4883	9.45081	68.5265	58.3208	5.80461	5.62071	18.5014	9.30574	18.9099	ARHGAP29	Rho GTPase activating protein 29	1	94148988	94275068	protein_coding	intracellular signal transduction; signal transduction; Rho protein signal transduction; positive regulation of GTPase activity; regulation of small GTPase mediated signal transduction	metal ion binding; GTPase activator activity; PDZ domain binding	intracellular; cytoplasm; cytosol	0.306197	0.589315	0.832874	1.36437	0.0158346	0.701565	0.83111	0.0729018	0.924066
ENSG00000283403	0	0	17	30	14	5	0	0	2	0	0	0	16.7431	27.6167	13.1827	4.75287	0	0	2.06467	0	0	0	5.37845	8.87142	4.23472	1.52678	0	0	0.663242	0	AC005307.5		19	28435388	28727680	processed_transcript				0.921223	0.163343	0.536356	1.59566	0.0159908	0.702937	1.01539	0.0317246	0.7942
ENSG00000215533	154	38	75	60	314	500	125	18	90	71	154.799	38.8037	73.8667	55.2334	295.669	475.287	127.168	18.1789	92.9103	68.9137	197.7	49.5577	94.3381	70.5408	377.61	607.008	162.412	23.217	118.659	88.0124	LINC00189	long intergenic non-protein coding RNA 189	21	29193480	29288205	sense_overlapping				0.191132	0.742464	0.906048	1.3999	0.0159137	0.702937	0.807457	0.0888167	0.956869
ENSG00000113971	2033	2123	1099	805	1143	1145	1052	2487	2116	1690	2043.55	2167.9	1082.39	741.049	1076.27	1088.41	1070.25	2511.72	2184.42	1640.34	1264.57	1341.52	669.798	458.57	666.01	673.519	662.283	1554.28	1351.75	1015.06	NPHP3	nephrocystin 3	3	132680609	132722442	protein_coding	kidney development; heart looping; atrial septum development; lipid metabolic process; establishment or maintenance of cell polarity; determination of left/right symmetry; Wnt signaling pathway; extracellular matrix organization; lung development; regulation of cAMP metabolic process; determination of pancreatic left/right asymmetry; photoreceptor cell maintenance; maintenance of animal organ ide…	protein binding	cytosol; cilium; cell projection; ciliary inversin compartment; ciliary base	-0.070186	0.844189	0.947252	-0.861127	0.0159654	0.702937	-0.382686	0.25045	0.982348
ENSG00000110427	475	923	2449	209	719	376	1004	899	1198	1148	477.465	942.521	2411.99	192.396	677.025	357.416	1021.42	907.936	1236.74	1114.27	106.292	209.822	536.953	42.8309	150.718	79.5672	227.386	202.123	275.32	248.056	KIAA1549L	KIAA1549 like	11	33542072	33674102	protein_coding			integral component of membrane; membrane	0.202018	0.674754	0.876012	-1.16137	0.0159391	0.702937	-0.254693	0.561336	0.983003
ENSG00000166415	3	3	3	12	1	0	6	105	3	10	3.01557	3.06345	2.95467	11.0467	0.941621	0	6.10409	106.044	3.09701	9.70615	0.704819	0.71601	0.690585	2.58191	0.220082	0	1.42669	24.7852	0.723854	2.26859	WDR72	WD repeat domain 72	15	53513741	53762878	protein_coding	biomineral tissue development; enamel mineralization		cytoplasm; endosome; cytoplasmic vesicle	-1.76226	0.00910731	0.18243	-1.62711	0.0160322	0.703383	-1.46822	0.00322449	0.393264
ENSG00000172548	187	108	37	172	856	386	270	44	47	129	187.97	110.284	36.4409	158.336	806.028	366.922	274.684	44.4373	48.5198	125.209	163.31	95.816	31.6602	137.564	700.285	318.785	238.648	38.6076	42.1545	108.783	NIPAL4	NIPA like domain containing 4	5	157460019	157474717	protein_coding	transport; ion transport; magnesium ion transport; magnesium ion transmembrane transport	magnesium ion transmembrane transporter activity	membrane; integral component of membrane	-0.0680062	0.907167	0.970936	1.40138	0.0161073	0.7053	0.730849	0.129156	0.975653
ENSG00000103852	1966	1709	1802	1736	2083	1788	1350	1160	805	1390	1976.2	1745.15	1774.77	1598.09	1961.4	1699.63	1373.42	1171.53	831.031	1349.16	2819.12	2489.51	2531.77	2279.73	2798	2424.57	1959.23	1671.23	1185.49	1924.62	TTC23	tetratricopeptide repeat domain 23	15	99136323	99251223	protein_coding		protein binding		0.614819	0.00759422	0.167257	0.553359	0.0162645	0.705561	0.581276	0.00124996	0.251216
ENSG00000165171	5	0	3	4	2	5	9	23	3	26	5.02594	0	2.95467	3.68223	1.88324	4.75287	9.15613	23.2286	3.09701	25.236	6.10686	0	3.59012	4.47415	2.28826	5.77505	11.1253	28.2243	3.76307	30.6634	WBSCR27	Williams Beuren syndrome chromosome region 27	7	73834590	73842535	protein_coding		protein binding		-1.7069	0.00714028	0.163579	-1.51558	0.0162703	0.705561	-1.48507	0.00192814	0.318076
ENSG00000198944	59	8	21	45	56	124	28	24	28	14	59.3061	8.1692	20.6827	41.4251	52.7308	117.871	28.4857	24.2386	28.9054	13.5886	18.4697	2.54413	6.4412	12.901	16.4219	36.7086	8.8713	7.5486	9.002	4.23189	SOWAHA	sosondowah ankyrin repeat domain family member A	5	132813587	132816797	protein_coding				0.263694	0.6219	0.848837	1.27479	0.0162152	0.705561	0.774573	0.081757	0.946724
ENSG00000116191	27778	21956	14606	13528	14782	9065	15574	43192	32951	12191	27922.1	22420.4	14385.3	12453.3	13919	8616.95	15844.2	43621.3	34016.5	11832.8	40821.8	32778.3	21031.1	18206.6	20349.5	12597.9	23164	63773.9	49731.7	17299.4	RALGPS2	Ral GEF with PH domain and SH3 binding motif 2	1	178725147	178921841	protein_coding	small GTPase mediated signal transduction; regulation of Ral protein signal transduction; positive regulation of GTPase activity	guanyl-nucleotide exchange factor activity	cytoplasm; plasma membrane; membrane; intracellular	-0.264699	0.538974	0.809981	-1.03567	0.0162295	0.705561	-0.552152	0.140353	0.976817
ENSG00000255815	2	15	6	23	64	41	21	15	8	10	2.01038	15.3173	5.90934	21.1728	60.2637	38.9735	21.3643	15.1491	8.25869	9.70615	1.39998	10.6666	4.11514	14.7443	41.9664	27.1403	14.8776	10.5495	5.75118	6.75916	KRT8P11	keratin 8 pseudogene 11	9	99305176	99306611	processed_pseudogene				-0.587908	0.283017	0.648442	1.27102	0.0161541	0.705561	0.514186	0.284621	0.982348
ENSG00000145864	896	1343	293	177	281	222	56	3988	1963	50	900.649	1371.4	288.573	162.939	264.595	211.027	56.9715	4027.64	2026.48	48.5308	458.813	698.627	147.006	83.0049	134.791	107.502	29.0227	2051.78	1032.34	24.7228	GABRB2	gamma-aminobutyric acid type A receptor beta2 subunit	5	161288429	161549044	protein_coding	transport; ion transport; chloride transport; gamma-aminobutyric acid signaling pathway; chemical synaptic transmission; ion transmembrane transport; synaptic transmission, GABAergic; cellular response to histamine; chloride transmembrane transport; signal transduction; sensory perception of sound; regulation of neuron apoptotic process; negative regulation of neuron apoptotic process; neuron dev…	GABA-A receptor activity; ion channel activity; extracellular ligand-gated ion channel activity; chloride channel activity; inhibitory extracellular ligand-gated ion channel activity; GABA receptor activity	plasma membrane; integral component of plasma membrane; membrane; integral component of membrane; cell junction; cytoplasmic vesicle membrane; cytoplasmic vesicle; chloride channel complex; synapse; postsynaptic membrane; extracellular exosome; GABA-A receptor complex; cytosol; GABA receptor complex	-0.586781	0.376511	0.713951	-1.59144	0.0164693	0.712811	-0.774214	0.121096	0.971215
ENSG00000172421	32	28	37	34	37	73	66	76	84	102	32.166	28.5922	36.4409	31.2989	34.84	69.3919	67.145	76.7554	86.7163	99.0028	24.4145	21.7019	27.6591	23.7563	26.444	52.6694	50.9639	58.2584	65.8188	75.1444	EFCAB3	EF-hand calcium binding domain 3	17	62343941	62416479	protein_coding		calcium ion binding; metal ion binding		-1.252	0.00032688	0.0309324	-0.81649	0.0168648	0.713435	-0.988002	0.000579635	0.196931
ENSG00000212743	32	55	10	47	23	42	75	145	82	55	32.166	56.1633	9.84889	43.2662	21.6573	39.9241	76.3011	146.441	84.6516	53.3838	13.1451	22.9519	4.02489	17.6813	8.85054	16.3155	31.1815	59.8452	34.594	21.816	RP11-563J2.3		10	6350316	6352762	lincRNA				-1.24722	0.0109468	0.199298	-1.16974	0.0167696	0.713435	-1.1618	0.00249453	0.366965
ENSG00000111331	55447	76612	81939	90827	73714	87609	24320	68282	33370	44774	55734.7	78232.3	80700.9	83611.5	69410.6	83278.8	24741.9	68960.7	34449.1	43458.3	55846.4	78389.1	80862.6	83779	69549.7	83445.7	24791.5	69098.9	34518.1	43545.4	OAS3	2'-5'-oligoadenylate synthetase 3	12	112938352	112973249	protein_coding	immune system process; nucleobase-containing compound metabolic process; immune response; response to virus; negative regulation of viral genome replication; innate immune response; defense response to virus; interferon-gamma-mediated signaling pathway; type I interferon signaling pathway; regulation of ribonuclease activity	nucleotide binding; 2'-5'-oligoadenylate synthetase activity; RNA binding; double-stranded RNA binding; protein binding; ATP binding; transferase activity; nucleotidyltransferase activity; metal ion binding	extracellular space; nucleus; nucleoplasm; cytoplasm; cytosol; plasma membrane; intracellular membrane-bounded organelle	0.690264	0.0436016	0.34126	0.818182	0.0167631	0.713435	0.742587	0.00663148	0.506865
ENSG00000256128	34	448	92	23	81	45	35	3726	121	18	34.1764	457.475	90.6098	21.1728	76.2713	42.7758	35.6072	3763.04	124.913	17.4711	83.0533	1111.73	220.194	51.4528	185.349	103.951	86.5302	9144.68	303.555	42.457	LINC00944	long intergenic non-protein coding RNA 944	12	126729787	126772411	lincRNA				-1.13621	0.0891436	0.440554	-1.59889	0.0167467	0.713435	-1.25193	0.010912	0.595842
ENSG00000272841	517	356	239	221	594	635	263	258	168	156	519.683	363.529	235.389	203.443	559.323	603.614	267.562	260.564	173.433	151.416	256.633	179.521	116.241	100.466	276.209	298.081	132.13	128.674	85.6457	74.7733	RP3-428L16.2		6	160990318	160992342	antisense				0.728044	0.0769578	0.41971	0.984188	0.0167254	0.713435	0.835926	0.0117301	0.612093
ENSG00000211820	5	0	7	10	8	13	3	3	1	0	5.02594	0	6.89423	9.20557	7.53297	12.3575	3.05204	3.02982	1.03234	0	14.9582	0	20.5185	27.3975	22.4195	36.7782	9.08346	9.01732	3.07243	0	TRAV41	T-cell receptor alpha variable 41	14	22320188	22320691	TR_V_gene				0.695873	0.289295	0.653094	1.5542	0.0168409	0.713435	1.02389	0.039154	0.825472
ENSG00000231521	6	1	3	1	0	3	3	13	6	7	6.03113	1.02115	2.95467	0.920557	0	2.85172	3.05204	13.1292	6.19402	6.79431	21.1619	3.58298	10.3673	3.23003	0	10.006	10.7089	46.0674	21.7334	23.8397	RP11-244N9.4		9	97634515	97636051	antisense				-0.824963	0.196187	0.568564	-1.54799	0.01682	0.713435	-1.00889	0.0391636	0.825472
ENSG00000122223	74	20	86	229	74	214	19	116	22	11	74.384	20.423	84.7005	210.808	69.6799	203.423	19.3296	117.153	22.7114	10.6768	55.469	15.2297	63.1622	157.202	51.9612	151.695	14.4143	87.3624	16.9362	7.9618	CD244	CD244 molecule	1	160830160	160862855	protein_coding	adaptive immune response; natural killer cell activation involved in immune response; immune system process; immune response; signal transduction; innate immune response; leukocyte migration; positive regulation of inositol phosphate biosynthetic process; positive regulation of granzyme B production; positive regulation of interferon-gamma secretion; positive regulation of interleukin-8 secretion…	receptor activity; protein binding; MHC class I protein binding	plasma membrane; external side of plasma membrane; membrane; integral component of membrane	0.386332	0.517669	0.800173	1.42574	0.0167418	0.713435	0.880637	0.0649043	0.909777
ENSG00000183960	17	18	5	5	10	5	39	12	8	25	17.0882	18.3807	4.92445	4.60279	9.41621	4.75287	39.6766	12.1193	8.25869	24.2654	3.3625	3.61682	0.968998	0.905704	1.85286	0.935236	7.80727	2.38475	1.62509	4.77477	KCNH8	potassium voltage-gated channel subfamily H member 8	3	19148454	19535646	protein_coding	phosphorelay signal transduction system; transport; ion transport; potassium ion transport; signal transduction by protein phosphorylation; regulation of ion transmembrane transport; regulation of membrane potential; transmembrane transport; potassium ion transmembrane transport	phosphorelay sensor kinase activity; ion channel activity; voltage-gated ion channel activity; voltage-gated potassium channel activity; potassium channel activity	intracellular; plasma membrane; integral component of plasma membrane; membrane; integral component of membrane	-0.542318	0.326439	0.679323	-1.34402	0.0168364	0.713435	-0.800179	0.0731854	0.924066
ENSG00000249381	44	82	36	18	8	33	21	200	124	7	44.2283	83.7343	35.456	16.57	7.53297	31.3689	21.3643	201.988	128.01	6.79431	82.0562	155.351	65.7811	30.7422	13.9758	58.1984	39.6369	374.746	237.495	12.6054	LINC00500	long intergenic non-protein coding RNA 500	4	138425523	138436869	lincRNA				-0.543832	0.386249	0.720796	-1.50534	0.0167106	0.713435	-0.78101	0.110951	0.968313
ENSG00000234394	5	11	1	27	26	8	5	4	5	8	5.02594	11.2327	0.984889	24.855	24.4821	7.60459	5.08674	4.03976	5.16168	7.76492	1.49049	3.33115	0.292079	7.37101	7.26042	2.25522	1.50852	1.19803	1.53075	2.30276	RP11-561O23.5		9	68306528	68330626	lincRNA				0.0719524	0.903017	0.969795	1.37307	0.0168234	0.713435	0.741338	0.120946	0.971215
ENSG00000163116	55	40	24	16	14	17	19	47	45	24	55.2854	40.846	23.6373	14.7289	13.1827	16.1598	19.3296	47.4672	46.4551	23.2948	33.4657	24.7252	14.3083	8.91581	7.97984	9.78193	11.7007	28.7332	28.1205	14.1009	STPG2	sperm tail PG-rich repeat containing 2	4	97184093	98143240	protein_coding				0.190959	0.653395	0.866732	-1.05221	0.0168317	0.713435	-0.256509	0.528362	0.982348
ENSG00000100077	18739	12334	20186	19503	26123	17798	8421	14973	12772	11870	18836.2	12594.9	19881	17953.6	24598	16918.3	8567.09	15121.8	13185	11521.2	6556.29	4383.87	6919.94	6249.09	8561.77	5888.73	2981.93	5263.43	4589.28	4010.16	GRK3	G protein-coupled receptor kinase 3	22	25564849	25729294	protein_coding	phosphorylation; signal transduction; protein phosphorylation; receptor internalization	transferase activity; kinase activity; ATP binding; G-protein coupled receptor kinase activity; protein serine/threonine kinase activity; protein kinase activity; nucleotide binding; beta-adrenergic receptor kinase activity	cytosol; plasma membrane	0.478174	0.093141	0.446987	0.679903	0.0169634	0.716258	0.575181	0.0127709	0.631662
ENSG00000155974	12	9	8	5	8	20	27	19	8	106	12.0623	9.19035	7.87912	4.60279	7.53297	19.0115	27.4684	19.1889	8.25869	102.885	15.9343	12.1405	10.4083	6.0803	9.95108	25.1142	36.2859	25.3486	10.9098	135.912	GRIP1	glutamate receptor interacting protein 1	12	66347431	66804186	protein_coding	protein localization; dendrite development; androgen receptor signaling pathway; intracellular signal transduction; positive regulation of transcription, DNA-templated	transcription coactivator activity; protein binding; beta-catenin binding; protein C-terminus binding; receptor signaling complex scaffold activity; glucocorticoid receptor binding; androgen receptor binding	endoplasmic reticulum; cytosol; plasma membrane; membrane; cell junction; dendrite; cytoplasmic vesicle; neuron projection; membrane raft; synapse; postsynaptic membrane; recycling endosome	-1.49647	0.0131497	0.216324	-1.43659	0.0170819	0.716381	-1.36396	0.00324964	0.394645
ENSG00000164683	938	2003	317	1932	1099	1022	264	695	391	570	942.867	2045.36	312.21	1778.52	1034.84	971.487	268.58	701.908	403.644	553.251	903.995	1961.04	299.338	1705.19	992.178	931.435	257.507	672.97	387.002	530.442	HEY1	hes related family bHLH transcription factor with YRPW motif 1	8	79764010	79767863	protein_coding	negative regulation of transcription from RNA polymerase II promoter; angiogenesis; pulmonary valve morphogenesis; atrioventricular valve formation; epithelial to mesenchymal transition involved in endocardial cushion formation; endocardial cushion morphogenesis; cardiac ventricle morphogenesis; transcription, DNA-templated; regulation of transcription, DNA-templated; Notch signaling pathway; mul…	transcription factor activity, RNA polymerase II core promoter sequence-specific; transcription factor activity, protein binding; DNA binding; transcription factor activity, sequence-specific DNA binding; protein binding; transcription factor binding; microsatellite binding; protein dimerization activity	nucleus; nucleoplasm; cytoplasm	1.01033	0.0403283	0.331606	1.17477	0.0171099	0.716381	1.0452	0.00749314	0.528538
ENSG00000143776	8171	964	114	3228	2058	8854	198	68	263	1956	8213.4	984.389	112.277	2971.56	1937.86	8416.38	201.435	68.6759	271.504	1898.52	2169.41	260.008	29.6559	784.881	511.848	2223.03	53.2052	18.1394	71.7127	501.459	CDC42BPA	CDC42 binding protein kinase alpha	1	226989865	227318474	protein_coding	protein phosphorylation; phosphorylation; cell migration; actomyosin structure organization; actin cytoskeleton reorganization; intracellular signal transduction	nucleotide binding; magnesium ion binding; protein kinase activity; protein serine/threonine kinase activity; protein binding; ATP binding; kinase activity; transferase activity; identical protein binding; metal ion binding	cytoplasm; cell-cell junction; cell leading edge; actomyosin; extracellular exosome; intracellular	1.28602	0.0547775	0.372578	1.59627	0.0171258	0.716381	1.22887	0.0138625	0.647515
ENSG00000267370	34	46	37	30	23	25	33	74	47	35	34.1764	46.9729	36.4409	27.6167	21.6573	23.7643	33.5725	74.7355	48.5198	33.9715	48.0006	65.9732	51.1811	38.7875	30.4175	33.3769	47.1524	104.966	68.1458	47.7128	CTD-2623N2.3		19	9756152	9756863	unprocessed_pseudogene				-0.2673	0.463426	0.77081	-0.886868	0.0170985	0.716381	-0.52121	0.10088	0.964159
ENSG00000240935	4	6	8	2	0	1	0	15	5	13	4.02075	6.1269	7.87912	1.84111	0	0.950574	0	15.1491	5.16168	12.618	8.46475	12.8987	16.5876	3.87603	0	2.00121	0	31.8928	10.8667	26.5642	PLGLA	plasminogen-like A (pseudogene)	2	106382171	106393031	transcribed_unprocessed_pseudogene				-0.352472	0.591857	0.834638	-1.58471	0.0170987	0.716381	-0.614269	0.2185	0.982348
ENSG00000188933	80	304	71	179	45	70	294	19	528	818	80.4151	310.43	69.9272	164.78	42.3729	66.5402	299.1	19.1889	545.074	793.963	79.3048	306.144	68.9617	162.505	41.7879	65.6215	294.971	18.9239	537.548	783.001	USP32P1	ubiquitin specific peptidase 32 pseudogene 1	17	16786489	16804455	transcribed_unprocessed_pseudogene				-1.03177	0.100385	0.459044	-1.49443	0.017353	0.72052	-1.10906	0.0219029	0.745387
ENSG00000141449	41	25	14	29	16	12	34	61	40	30	41.2127	25.5288	13.7885	26.6962	15.0659	11.4069	34.5898	61.6063	41.2935	29.1185	16.849	10.4369	5.63714	10.9142	6.15942	4.66349	14.1414	25.1866	16.882	11.9045	GREB1L	growth regulation by estrogen in breast cancer 1 like	18	21242242	21525417	protein_coding			membrane; integral component of membrane	-0.567964	0.202388	0.575361	-1.07323	0.017268	0.72052	-0.76204	0.0363949	0.812734
ENSG00000167554	766	366	577	398	529	261	453	736	1006	655	769.975	373.741	568.281	366.382	498.117	248.1	460.859	743.316	1038.53	635.753	434.523	210.915	320.7	206.762	281.105	140.011	260.078	419.478	586.078	358.777	ZNF610	zinc finger protein 610	19	52336245	52367778	protein_coding	transcription, DNA-templated; regulation of transcription, DNA-templated	nucleic acid binding; DNA binding; metal ion binding	intracellular; nucleus	-0.313404	0.394793	0.726351	-0.877599	0.0173122	0.72052	-0.541993	0.0893046	0.956869
ENSG00000089169	11	8	0	16	39	23	8	6	3	10	11.0571	8.1692	0	14.7289	36.7232	21.8632	8.13878	6.05964	3.09701	9.70615	19.3306	14.2818	0	25.7499	64.2014	38.2224	14.2286	10.5938	5.41435	16.9688	RPH3A	rabphilin 3A	12	112570380	112898881	protein_coding	intracellular protein transport; transport; vesicle fusion; protein transport; regulation of calcium ion-dependent exocytosis; calcium ion-regulated exocytosis of neurotransmitter; regulation of exocytosis	Rab GTPase binding; calcium ion binding; protein binding; calcium-dependent phospholipid binding; phosphatidylinositol-4,5-bisphosphate binding; zinc ion binding; lipid binding; selenium binding; syntaxin binding; clathrin binding; protein complex binding; phosphate ion binding; metal ion binding; inositol 1,4,5 trisphosphate binding; phosphatidylinositol phosphate binding	intracellular; Golgi apparatus; cytosol; plasma membrane; synaptic vesicle; membrane; extrinsic component of membrane; cell junction; secretory granule; synaptic vesicle membrane; neuron projection; protein complex; synapse	-0.0165322	0.978039	0.992834	1.39876	0.0173254	0.72052	0.708858	0.146487	0.976817
ENSG00000165633	16	24	14	148	59	93	48	14	18	64	16.083	24.5076	13.7885	136.242	55.5556	88.4034	48.8327	14.1392	18.5821	62.1194	7.41153	11.2938	6.35413	62.7845	25.6017	40.7389	22.5035	6.51574	8.56316	28.6264	VSTM4	V-set and transmembrane domain containing 4	10	49014245	49115509	protein_coding			extracellular region; plasma membrane; membrane; integral component of membrane	-0.783221	0.117563	0.48254	1.16111	0.0175027	0.724056	0.423207	0.367568	0.982348
ENSG00000203386	0	1	0	4	3	40	2	0	5	1	0	1.02115	0	3.68223	2.82486	38.023	2.0347	0	5.16168	0.970615	0	1.40268	0	5.05801	3.88031	52.2293	2.79491	0	7.09022	1.33326	LINC01317	long intergenic non-protein coding RNA 1317	2	33706886	34297753	lincRNA				-0.529551	0.432942	0.750571	1.60853	0.0174752	0.724056	0.53758	0.247421	0.982348
ENSG00000188452	842	289	500	649	776	534	182	379	330	345	846.369	295.112	492.445	597.442	730.698	507.606	185.157	382.767	340.671	334.862	607.369	211.778	353.387	428.735	524.362	364.267	132.872	274.68	244.471	240.303	CERKL	ceramide kinase like	2	181536676	181680665	protein_coding	phosphorylation; sphingolipid biosynthetic process	kinase activity; sphingolipid binding	nucleus; nucleolus; cytoplasm; endoplasmic reticulum; Golgi apparatus; cytosol; photoreceptor outer segment; photoreceptor inner segment; perinuclear region of cytoplasm	0.743857	0.0488517	0.35548	0.896134	0.0175813	0.724639	0.803728	0.00780733	0.532163
ENSG00000213467	2	0	0	1	3	211	0	0	0	0	2.01038	0	0	0.920557	2.82486	200.571	0	0	0	0	3.30111	0	0	1.51159	4.63853	329.345	0	0	0	0	HMGB1P37	high mobility group box 1 pseudogene 37	9	121519816	121520424	processed_pseudogene				0.152714	0.789094	0.926395	1.35839	0.0175614	0.724639	0.338573	0.302912	0.982348
ENSG00000112379	28	11	12	12	26	5	32	55	29	28	28.1453	11.2327	11.8187	11.0467	24.4821	4.75287	32.5551	55.5467	29.9378	27.1772	1.89187	0.755035	0.794426	0.742535	1.64564	0.319478	2.18829	3.73373	2.01235	1.82679	ARFGEF3	ARFGEF family member 3	6	138161921	138344663	protein_coding	negative regulation of phosphatase activity; regulation of ARF protein signal transduction; positive regulation of GTPase activity	guanyl-nucleotide exchange factor activity; ARF guanyl-nucleotide exchange factor activity	cytoplasm; membrane; integral component of membrane; transport vesicle; transport vesicle membrane; cytoplasmic vesicle	-0.926046	0.0658479	0.398729	-1.19996	0.0176413	0.725781	-1.01135	0.0104819	0.584263
ENSG00000203666	1249	429	744	712	402	656	206	82	132	454	1255.48	438.073	732.758	655.437	378.532	623.576	209.574	82.8151	136.268	440.659	1721.02	600.512	1004.47	898.474	518.892	854.8	287.284	113.523	186.797	604.057	EFCAB2	EF-hand calcium binding domain 2	1	244969705	245127164	protein_coding		calcium ion binding		1.60779	0.000994541	0.0615173	1.14743	0.0188337	0.742384	1.31945	0.000845413	0.227615
ENSG00000250966	12	14	17	8	9	14	3	5	4	0	12.0623	14.2961	16.7431	7.36446	8.47459	13.308	3.05204	5.0497	4.12935	0	29.3486	34.7837	40.7375	17.9184	20.6194	32.3796	7.4259	12.2864	10.0471	0	RP11-402J6.3		4	112564988	112565398	processed_pseudogene				1.76109	0.00124377	0.0684994	1.29117	0.0191042	0.742384	1.44927	0.000853418	0.227623
ENSG00000101746	107	32	1254	121	224	436	44	52	15	86	107.555	32.6768	1235.05	111.387	210.923	414.45	44.7633	52.5169	15.485	83.4729	143.026	43.4532	1642.36	148.122	280.483	551.131	59.5257	69.8363	20.5918	111.001	NOL4	nucleolar protein 4	18	33851100	34224952	protein_coding		RNA binding	nucleus; nucleolus	2.11872	0.000917782	0.057928	1.50398	0.0186462	0.742384	1.59909	0.00110218	0.239493
ENSG00000138678	126	168	41	197	338	60	81	3042	827	41	126.654	171.553	40.3805	181.35	318.268	57.0344	82.4052	3072.24	853.742	39.7952	195.755	265.152	62.4119	280.293	491.913	88.1521	127.365	4748.43	1319.54	61.5073	GPAT3	glycerol-3-phosphate acyltransferase 3	4	83535914	83605875	protein_coding	metabolic process; lipid metabolic process; phosphatidic acid biosynthetic process; phospholipid biosynthetic process; CDP-diacylglycerol biosynthetic process; triglyceride biosynthetic process; regulation of TOR signaling	transferase activity, transferring acyl groups; 1-acylglycerol-3-phosphate O-acyltransferase activity; glycerol-3-phosphate O-acyltransferase activity; transferase activity	integral component of membrane; membrane; endoplasmic reticulum; endoplasmic reticulum membrane	-1.90387	0.00404875	0.126005	-1.56169	0.0183787	0.742384	-1.49809	0.00263351	0.369427
ENSG00000147082	56	31	40	42	48	40	199	79	79	35	56.2906	31.6557	39.3956	38.6634	45.1978	38.023	202.452	79.7852	81.5546	33.9715	46.8697	26.3577	32.8023	32.1927	37.6335	31.6594	168.57	66.4323	67.9056	28.286	CCNB3	cyclin B3	X	50202713	50351910	protein_coding	regulation of cyclin-dependent protein serine/threonine kinase activity; cell cycle; regulation of G2/M transition of mitotic cell cycle; cell division; meiotic cell cycle	protein binding; protein kinase binding	nucleus; nuclear speck	-1.06219	0.0251716	0.280286	-1.1149	0.0187158	0.742384	-1.04909	0.0049934	0.472756
ENSG00000104332	10	2	32	14	21	12	130	7	126	15	10.0519	2.0423	31.5165	12.8878	19.774	11.4069	132.255	7.06958	130.074	14.5592	2.40332	0.488296	7.53532	3.08136	4.7278	2.72729	31.6211	1.69028	31.0997	3.48099	SFRP1	secreted frizzled related protein 1	8	41261958	41309497	protein_coding	osteoblast differentiation; ureteric bud development; somitogenesis; neural tube closure; positive regulation of cell-matrix adhesion; hematopoietic progenitor cell differentiation; proteolysis; multicellular organism development; positive regulation of cell proliferation; negative regulation of cell proliferation; male gonad development; female gonad development; cellular response to starvation;…	cysteine-type endopeptidase activity; frizzled binding; protein binding; drug binding; heparin binding; Wnt-protein binding; identical protein binding	extracellular matrix; extracellular region; proteinaceous extracellular matrix; extracellular space; intracellular; cytosol; plasma membrane; cell surface; extracellular exosome	-1.52037	0.0186543	0.251386	-1.51372	0.0191355	0.742384	-1.37388	0.00504783	0.473882
ENSG00000134321	1264	2966	4632	5638	2931	1517	276	1971	1173	714	1270.56	3028.73	4562.01	5190.1	2759.89	1442.02	280.788	1990.59	1210.93	693.019	2175.61	5186.18	7811.66	8887.16	4725.84	2469.21	480.801	3408.55	2073.51	1186.68	RSAD2	radical S-adenosyl methionine domain containing 2	2	6865806	6898239	protein_coding	immune system process; response to virus; viral process; positive regulation of toll-like receptor 7 signaling pathway; positive regulation of toll-like receptor 9 signaling pathway; CD4-positive, alpha-beta T cell activation; CD4-positive, alpha-beta T cell differentiation; negative regulation of viral genome replication; innate immune response; negative regulation of protein secretion; defense …	iron-sulfur cluster binding; catalytic activity; protein binding; protein self-association; metal ion binding; 4 iron, 4 sulfur cluster binding	fibrillar center; mitochondrion; mitochondrial outer membrane; mitochondrial inner membrane; endoplasmic reticulum; endoplasmic reticulum membrane; Golgi apparatus; lipid particle; membrane	1.20647	0.0258853	0.284312	1.27285	0.0187454	0.742384	1.16692	0.00609285	0.497165
ENSG00000265737	8	10	27	11	4	42	6	5	4	1	8.04151	10.2115	26.592	10.1261	3.76648	39.9241	6.10409	5.0497	4.12935	0.970615	13.7227	17.4258	45.3789	17.2801	6.42745	68.1299	10.4165	8.61723	7.04666	1.65634	RP11-1157N2__B.2		18	14816151	14825249	antisense				1.28078	0.0402606	0.331523	1.46924	0.0183721	0.742384	1.26608	0.00796428	0.532163
ENSG00000247157	207	185	143	276	118	115	166	671	532	189	208.074	188.913	140.839	254.074	111.111	109.316	168.88	677.67	549.203	183.446	414.49	376.32	280.556	506.123	221.337	217.761	336.414	1349.94	1094.03	365.431	LINC01252	long intergenic non-protein coding RNA 1252	12	11548030	11590369	lincRNA				-0.981388	0.0413536	0.334917	-1.13048	0.0187965	0.742384	-1.01102	0.00806878	0.535523
ENSG00000207306	3	4	5	3	3	1	4	22	4	8	3.01557	4.0846	4.92445	2.76167	2.82486	0.950574	4.06939	22.2187	4.12935	7.76492	28.1829	38.1738	46.0229	25.81	26.4006	8.88387	38.0317	207.651	38.592	72.5694	RNU6-1152P	RNA, U6 small nuclear 1152, pseudogene	17	48196680	48196786	snRNA				-0.943489	0.124638	0.491699	-1.46054	0.018895	0.742384	-1.07933	0.0224855	0.745387
ENSG00000259641	7	8	0	2	5	2	7	15	10	14	7.03632	8.1692	0	1.84111	4.7081	1.90115	7.12143	15.1491	10.3234	13.5886	11.8059	13.7067	0	3.08912	7.8995	3.18985	11.9487	25.4179	17.3211	22.7997	PCAT29	prostate cancer associated transcript 29 (non-protein coding)	15	69592129	69695750	lincRNA				-0.916363	0.128568	0.496491	-1.44102	0.0182629	0.742384	-1.06646	0.0218658	0.745387
ENSG00000171246	36	39	16	19	86	58	37	5	4	7	36.1868	39.8249	15.7582	17.4906	80.9794	55.1333	37.6419	5.0497	4.12935	6.79431	16.0367	17.6489	6.98348	7.7512	35.8872	24.4331	16.6815	2.23785	1.82998	3.01099	NPTX1	neuronal pentraxin 1	17	80467148	80477843	protein_coding	transport; chemical synaptic transmission; central nervous system development; axonogenesis involved in innervation	metal ion binding	transport vesicle; cytoplasmic vesicle	0.871229	0.14765	0.520488	1.41522	0.0183572	0.742384	1.06481	0.0230484	0.749405
ENSG00000132938	23	10	7	10	8	5	111	8	10	10	23.1193	10.2115	6.89423	9.20557	7.53297	4.75287	112.926	8.07952	10.3234	9.70615	26.3919	11.657	7.87012	10.5086	8.59928	5.42565	128.911	9.22319	11.7847	11.0801	MTUS2	microtubule associated tumor suppressor candidate 2	13	28820348	29505947	protein_coding		protein binding; microtubule binding; protein homodimerization activity	intercellular bridge; microtubule cytoskeleton; centrosome; cytoplasmic microtubule; nucleus; cytoplasm; cytoskeleton; microtubule	-0.989689	0.120467	0.485927	-1.5104	0.0181025	0.742384	-1.08804	0.0257766	0.764992
ENSG00000164749	1836	696	846	2558	1017	3844	57	270	1429	622	1845.53	710.72	833.216	2354.79	957.628	3654.01	57.9888	272.684	1475.21	603.723	1679.28	646.697	758.159	2142.66	871.364	3324.85	52.7651	248.12	1342.32	549.338	HNF4G	hepatocyte nuclear factor 4 gamma	8	75407914	75566843	protein_coding	transcription, DNA-templated; regulation of transcription, DNA-templated; regulation of transcription from RNA polymerase II promoter; transcription initiation from RNA polymerase II promoter; intracellular receptor signaling pathway; steroid hormone mediated signaling pathway; positive regulation of transcription from RNA polymerase II promoter	RNA polymerase II core promoter proximal region sequence-specific DNA binding; transcriptional activator activity, RNA polymerase II core promoter proximal region sequence-specific binding; DNA binding; transcription factor activity, sequence-specific DNA binding; steroid hormone receptor activity; RNA polymerase II transcription factor activity, ligand-activated sequence-specific DNA binding; zi…	nucleus; nucleoplasm	0.671708	0.266157	0.634357	1.41767	0.0189236	0.742384	0.977992	0.0394401	0.826646
ENSG00000008256	3148	2040	3076	2264	2009	2081	1977	7338	3316	3258	3164.33	2083.15	3029.52	2084.14	1891.72	1978.14	2011.3	7410.94	3423.23	3162.26	5493.64	3616.57	5259.58	3618.3	3284.23	3434.28	3491.83	12866.2	5943.1	5490.04	CYTH3	cytohesin 3	7	6161776	6272644	protein_coding	regulation of ARF protein signal transduction; positive regulation of GTPase activity; positive regulation of cell adhesion; Golgi vesicle transport; establishment of epithelial cell polarity	guanyl-nucleotide exchange factor activity; ARF guanyl-nucleotide exchange factor activity; protein binding; phosphatidylinositol-3,4,5-trisphosphate binding; lipid binding	Golgi membrane; ruffle; nucleoplasm; cytoplasm; cytosol; plasma membrane; membrane; extrinsic component of cytoplasmic side of plasma membrane	-0.493512	0.207561	0.579364	-0.91845	0.019019	0.742384	-0.664216	0.0411131	0.835855
ENSG00000152292	13	31	16	28	25	51	13	9	11	22	13.0675	31.6557	15.7582	25.7756	23.5405	48.4793	13.2255	9.08946	11.3557	21.3535	18.6945	45.2871	22.544	36.875	33.6774	69.3552	18.9206	13.0035	16.2456	30.5487	SH2D6	SH2 domain containing 6	2	85418721	85437029	protein_coding	immune response; transmembrane receptor protein tyrosine kinase signaling pathway; positive regulation of signal transduction; intracellular signal transduction	transmembrane receptor protein tyrosine kinase adaptor activity; SH3/SH2 adaptor activity	cytoplasm	0.47847	0.304662	0.665603	1.07791	0.0187103	0.742384	0.768577	0.044375	0.850054
ENSG00000279499	11	9	15	8	10	4	14	27	19	10	11.0571	9.19035	14.7733	7.36446	9.41621	3.8023	14.2429	27.2684	19.6144	9.70615	25.187	20.9347	33.6523	16.7755	21.4492	8.66127	32.4439	62.1147	44.6797	22.1097	RP11-490N5.3		13	30196443	30196881	TEC				-0.529815	0.26515	0.633543	-1.14865	0.0187029	0.742384	-0.764091	0.0485315	0.870807
ENSG00000124882	175	78	49	173	134	404	8	128	67	56	175.908	79.6497	48.2596	159.256	126.177	384.032	8.13878	129.272	69.1665	54.3545	136.363	61.744	37.4105	123.455	97.8118	297.699	6.30913	100.211	53.6175	42.1352	EREG	epiregulin	4	74365143	74388751	protein_coding	MAPK cascade; angiogenesis; ovarian cumulus expansion; oocyte maturation; positive regulation of cytokine production; female meiotic division; epidermal growth factor receptor signaling pathway; cell-cell signaling; multicellular organism development; positive regulation of cell proliferation; negative regulation of cell proliferation; mRNA transcription; anatomical structure morphogenesis; anima…	protein tyrosine kinase activity; Ras guanyl-nucleotide exchange factor activity; epidermal growth factor receptor binding; protein binding; growth factor activity; phosphatidylinositol-4,5-bisphosphate 3-kinase activity	extracellular region; extracellular space; intracellular; plasma membrane; integral component of plasma membrane; membrane; integral component of membrane	0.498751	0.388563	0.721631	1.35342	0.0191306	0.742384	0.890898	0.0546911	0.889048
ENSG00000109320	20703	22556	23732	28680	28102	25167	21441	19535	18426	21831	20810.4	23033.1	23373.4	26401.6	26461.4	23923.1	21813	19729.2	19021.8	21189.5	30181.9	33405.5	33899.1	38290.9	38377.7	34696.3	31635.9	28613.7	27587.9	30731.7	NFKB1	nuclear factor kappa B subunit 1	4	102501329	102617302	protein_coding	negative regulation of transcription from RNA polymerase II promoter; negative regulation of cytokine production; stimulatory C-type lectin receptor signaling pathway; transcription, DNA-templated; regulation of transcription, DNA-templated; regulation of transcription from RNA polymerase II promoter; transcription from RNA polymerase II promoter; apoptotic process; inflammatory response; signal …	regulatory region DNA binding; transcription regulatory region sequence-specific DNA binding; RNA polymerase II regulatory region sequence-specific DNA binding; RNA polymerase II distal enhancer sequence-specific DNA binding; transcriptional activator activity, RNA polymerase II distal enhancer sequence-specific binding; transcriptional repressor activity, RNA polymerase II transcription regulato…	extracellular region; nucleus; nucleoplasm; cytoplasm; mitochondrion; cytosol; I-kappaB/NF-kappaB complex; secretory granule lumen; specific granule lumen	0.131462	0.336606	0.68553	0.321228	0.0188603	0.742384	0.22836	0.0582875	0.8982
ENSG00000267512	19	24	32	16	13	21	20	33	28	47	19.0986	24.5076	31.5165	14.7289	12.2411	19.9621	20.347	33.328	28.9054	45.6189	41.7	53.51	68.8132	32.1592	26.7272	43.5853	44.4257	72.7686	63.1123	99.6046	CTC-250I14.3		19	13139617	13141147	antisense				-0.33305	0.390087	0.722743	-0.935266	0.0185583	0.742384	-0.578313	0.0795295	0.940254
ENSG00000106565	1	0	0	14	29	213	5	7	3	46	1.00519	0	0	12.8878	27.307	202.472	5.08674	7.06958	3.09701	44.6483	0.813589	0	0	10.4312	22.102	163.879	4.11715	5.72204	2.50668	36.1378	TMEM176B	transmembrane protein 176B	7	150791285	150801360	protein_coding	animal organ morphogenesis; cell differentiation; negative regulation of dendritic cell differentiation		integral component of membrane; membrane; nucleus; nuclear membrane	-1.50175	0.0246778	0.27881	1.55971	0.0188923	0.742384	0.317425	0.458084	0.982348
ENSG00000122121	1	14	8	59	38	27	8	11	10	24	1.00519	14.2961	7.87912	54.3129	35.7816	25.6655	8.13878	11.1093	10.3234	23.2948	0.480722	6.83697	3.76811	25.9746	17.1122	12.2743	3.89229	5.31293	4.93705	11.1405	XPNPEP2	X-prolyl aminopeptidase 2	X	129738974	129769538	protein_coding	C-terminal protein lipidation; proteolysis	hydrolase activity; aminopeptidase activity; peptidase activity; metallopeptidase activity; metal ion binding; metalloaminopeptidase activity	extracellular region; plasma membrane; membrane; anchored component of membrane; extracellular exosome	-0.555722	0.314131	0.672939	1.25074	0.0191122	0.742384	0.505983	0.293936	0.982348
ENSG00000125845	6	4	4	66	3	67	10	6	2	21	6.03113	4.0846	3.93956	60.7568	2.82486	63.6885	10.1735	6.05964	2.06467	20.3829	1.67485	1.1343	1.09402	16.8722	0.784466	17.6863	2.82518	1.68277	0.573361	5.66035	BMP2	bone morphogenetic protein 2	20	6767664	6780280	protein_coding	positive regulation of pri-miRNA transcription from RNA polymerase II promoter; mesenchymal cell proliferation involved in ureteric bud development; cellular response to organic cyclic compound; cellular response to growth factor stimulus; positive regulation of cartilage development; positive regulation of Wnt signaling pathway by BMP signaling pathway; thyroid-stimulating hormone-secreting cell…	growth factor activity; retinol dehydrogenase activity; receptor binding; cytokine activity; transforming growth factor beta receptor binding; protein binding; phosphatase activator activity; co-receptor binding; SMAD binding; protein heterodimerization activity; BMP receptor binding	intracellular membrane-bounded organelle; extracellular space; extracellular region; cell surface; BMP receptor complex	-0.549807	0.390051	0.722743	1.48535	0.0186587	0.742384	0.629462	0.207512	0.982348
ENSG00000131484	47	38	13	12	4	15	34	70	33	6	47.2439	38.8037	12.8036	11.0467	3.76648	14.2586	34.5898	70.6958	34.0671	5.82369	86.369	70.9391	23.4069	20.195	6.88571	26.0669	63.2355	129.243	62.2799	10.6466	RP11-798G7.5		17	45533963	45534710	lincRNA				-0.136516	0.813813	0.935668	-1.37711	0.0187963	0.742384	-0.502053	0.292189	0.982348
ENSG00000162631	727	573	58	123	143	107	75	1349	73	1013	730.772	585.119	57.1236	113.229	134.652	101.711	76.3011	1362.41	75.3606	983.233	239.755	191.968	18.7413	37.1485	44.1771	33.3699	25.0332	446.984	24.7246	322.583	NTNG1	netrin G1	1	107140007	107483458	protein_coding	C-terminal protein lipidation; multicellular organism development; nervous system development; axonogenesis; cell differentiation	protein binding	extracellular region; plasma membrane; membrane; anchored component of membrane; anchored component of plasma membrane	-0.348193	0.58752	0.831994	-1.50771	0.0188676	0.742384	-0.625631	0.207842	0.982348
ENSG00000232385	22	16	11	7	5	13	18	15	15	28	22.1142	16.3384	10.8338	6.4439	4.7081	12.3575	18.3123	15.1491	15.485	27.1772	27.8867	20.6033	13.6618	8.12598	5.93708	15.5832	23.0924	19.1035	19.5272	34.2714	RPS3AP25	ribosomal protein S3a pseudogene 25	7	94695027	94695819	processed_pseudogene				-0.201814	0.652251	0.866119	-1.09349	0.019072	0.742384	-0.534775	0.169718	0.982348
ENSG00000267626	10	2	3	0	2	0	9	7	18	0	10.0519	2.0423	2.95467	0	1.88324	0	9.15613	7.06958	18.5821	0	17.697	3.5956	5.20188	0	3.31557	0	16.1199	12.4464	32.7149	0	AC002115.9		19	35608285	35612666	lincRNA				-0.527501	0.434153	0.750968	-1.58266	0.0190752	0.742384	-0.68105	0.166134	0.982348
ENSG00000271848	3	1	3	10	15	17	5	5	2	6	3.01557	1.02115	2.95467	9.20557	14.1243	16.1598	5.08674	5.0497	2.06467	5.82369	5.95962	2.01808	5.83927	18.1928	27.9137	31.9363	10.0528	9.97964	4.08038	11.5093	RP11-464F9.21		10	73654039	73674719	antisense				-0.611672	0.29501	0.657816	1.26181	0.0184685	0.742384	0.486603	0.3141	0.982348
ENSG00000283270	0	1	0	8	4	26	0	3	0	4	0	1.02115	0	7.36446	3.76648	24.7149	0	3.02982	0	3.88246	0	1.64702	0	11.8782	6.07497	39.8628	0	4.8868	0	6.26203	AC096579.13		2	88811186	88825207	transcribed_unprocessed_pseudogene				-0.511	0.449387	0.761662	1.59658	0.0181788	0.742384	0.509016	0.27077	0.982348
ENSG00000225932	14	5	3	0	0	0	0	16	4	3	14.0726	5.10575	2.95467	0	0	0	0	16.159	4.12935	2.91185	5.43765	1.97286	1.14168	0	0	0	0	6.24383	1.59557	1.12513	CTAGE4	CTAGE family member 4	7	144183466	144186053	protein_coding			membrane; integral component of membrane	0.151515	0.82242	0.938835	-1.58988	0.0185198	0.742384	-0.209912	0.650794	0.98432
ENSG00000109689	9275	6604	9635	4645	2773	4735	6224	4071	7893	7886	9323.13	6743.67	9489.41	4275.99	2611.11	4500.97	6331.97	4111.46	8148.23	7654.27	7769.27	5619.73	7907.84	3563.32	2175.93	3750.81	5276.64	3426.22	6790.19	6378.56	STIM2	stromal interaction molecule 2	4	26857678	27025381	protein_coding	store-operated calcium entry; transport; ion transport; calcium ion transport; cellular calcium ion homeostasis; activation of store-operated calcium channel activity; positive regulation of calcium ion transport; calcium ion transmembrane transport	calcium channel regulator activity; calcium ion binding; protein binding; store-operated calcium channel activity; metal ion binding	membrane; integral component of membrane; endoplasmic reticulum; endoplasmic reticulum membrane; plasma membrane	0.350572	0.263685	0.632698	-0.740075	0.0183342	0.742384	-0.0790819	0.818386	0.989726
ENSG00000277050	29	32	34	9	9	11	18	28	20	12	29.1505	32.6768	33.4862	8.28501	8.47459	10.4563	18.3123	28.2783	20.6467	11.6474	48.5841	54.4613	55.8104	13.8084	14.1243	17.4272	30.5204	47.1305	34.4112	19.4123	RP11-102G14.1		14	51637348	51637947	antisense				0.626221	0.0997756	0.457665	-0.975532	0.0186837	0.742384	0.0365548	0.930482	0.995156
ENSG00000279277	79	64	113	44	33	24	44	79	60	50	79.4099	65.3536	111.293	40.5045	31.0735	22.8138	44.7633	79.7852	61.9402	48.5308	45.9548	37.8204	64.4054	23.4401	17.9823	13.2024	25.9047	46.172	35.845	28.0849	RP11-861A13.3		3	108036718	108038445	TEC				0.498251	0.141908	0.512492	-0.824528	0.0188891	0.742384	-0.00791463	0.983396	0.997853
ENSG00000116882	1	10	3	4	26	5	2	2	3	1	1.00519	10.2115	2.95467	3.68223	24.4821	4.75287	2.0347	2.01988	3.09701	0.970615	0.709378	7.20642	2.08516	2.59861	17.2774	3.35418	1.43592	1.42546	2.18561	0.684979	HAO2	hydroxyacid oxidase 2	1	119368779	119394130	protein_coding	oxidation-reduction process; fatty acid oxidation; cellular lipid metabolic process	catalytic activity; FMN binding; oxidoreductase activity; (S)-2-hydroxy-acid oxidase activity; receptor binding; very-long-chain-(S)-2-hydroxy-acid oxidase activity; long-chain-(S)-2-hydroxy-long-chain-acid oxidase activity; medium-chain-(S)-2-hydroxy-acid oxidase activity	mitochondrion; peroxisome; peroxisomal matrix; extracellular exosome	0.723783	0.271331	0.638523	1.52714	0.0193745	0.745692	1.02648	0.0386869	0.825166
ENSG00000197837	513	588	719	515	368	466	422	828	693	755	515.662	600.436	708.136	474.087	346.517	442.967	429.321	836.23	715.409	732.815	893.695	1040.62	1227.27	821.641	600.549	767.708	744.057	1449.27	1239.88	1270.04	HIST4H4	histone cluster 4 H4	12	14767999	14771131	protein_coding	DNA-templated transcription, initiation; nucleosome assembly; chromatin silencing at rDNA; double-strand break repair via nonhomologous end joining; DNA replication-dependent nucleosome assembly; DNA replication-independent nucleosome assembly; telomere capping; gene silencing by RNA; telomere organization; CENP-A containing nucleosome assembly; cellular protein metabolic process; negative regula…	protein heterodimerization activity; DNA binding; RNA binding; protein binding; protein domain specific binding; histone binding	chromosome; nucleus; nucleosome; nuclear chromosome; nuclear chromosome, telomeric region; nuclear nucleosome; extracellular region; nucleoplasm; membrane; extracellular matrix; protein complex; extracellular exosome	-0.153418	0.583491	0.830012	-0.656006	0.0192891	0.745692	-0.370853	0.146599	0.976817
ENSG00000223914	24	15	11	78	49	65	5	11	47	4	24.1245	15.3173	10.8338	71.8035	46.1394	61.7873	5.08674	11.1093	48.5198	3.88246	46.8893	29.7711	21.0569	139.56	89.6782	120.092	9.88676	21.5925	94.3048	7.54609	AC079630.2		12	40156239	40167707	lincRNA				0.0132153	0.982115	0.99458	1.36734	0.0192681	0.745692	0.727116	0.130715	0.976817
ENSG00000165028	1672	1059	1022	686	624	586	640	2507	1205	778	1680.68	1081.4	1006.56	631.502	587.571	557.036	651.103	2531.92	1243.97	755.139	1512.76	973.355	905.992	568.409	528.867	501.383	586.051	2278.95	1119.68	679.693	NIPSNAP3B	nipsnap homolog 3B	9	104764157	104777457	protein_coding			mitochondrion	-0.0496846	0.907128	0.970936	-0.996473	0.0193867	0.745692	-0.399856	0.297996	0.982348
ENSG00000197927	349	495	695	400	253	118	498	452	398	527	350.811	505.469	684.498	368.223	238.23	112.168	506.639	456.493	410.87	511.514	362.034	521.64	706.396	380.003	245.851	115.756	522.847	471.097	424.014	527.878	C2orf27A	chromosome 2 open reading frame 27A	2	131722375	131767404	transcribed_unprocessed_pseudogene				0.105949	0.779237	0.921865	-0.886683	0.0193212	0.745692	-0.273262	0.452596	0.982348
ENSG00000279744	54	145	78	161	158	152	235	349	183	325	54.2802	148.067	76.8214	148.21	148.776	144.487	239.077	352.469	188.918	315.45	32.7977	89.4663	46.4178	89.5527	89.8949	87.3035	144.457	212.972	114.15	190.604	RP13-20L14.10		17	82462601	82464255	TEC				-1.43837	6.976e-05	0.0125986	-0.83735	0.0196638	0.753763	-1.05633	0.000824806	0.226338
ENSG00000078053	12	2	7	25	36	4	9	6	2	2	12.0623	2.0423	6.89423	23.0139	33.8984	3.8023	9.15613	6.05964	2.06467	1.94123	13.9287	2.35831	7.961	26.575	39.1436	4.39064	10.5729	6.99727	2.38415	2.24161	AMPH	amphiphysin	7	38383704	38631567	protein_coding	endocytosis; chemical synaptic transmission; membrane organization	protein binding; phospholipid binding	cytoplasm; cytosol; cytoskeleton; synaptic vesicle; actin cytoskeleton; membrane; cell junction; synaptic vesicle membrane; leading edge membrane; cytoplasmic vesicle; synapse	0.388598	0.537404	0.809279	1.45349	0.0196843	0.753763	0.879412	0.0723621	0.923175
ENSG00000105967	1172	204	86	125	194	148	328	1272	429	224	1178.08	208.315	84.7005	115.07	182.674	140.685	333.69	1284.64	442.872	217.418	946.25	167.321	68.0325	92.4254	146.726	113	268.024	1031.84	355.721	174.633	TFEC	transcription factor EC	7	115935148	116159896	protein_coding	transcription, DNA-templated; regulation of transcription, DNA-templated; cellular response to heat; positive regulation of transcription from RNA polymerase II promoter; negative regulation of nucleic acid-templated transcription	RNA polymerase II core promoter proximal region sequence-specific DNA binding; transcriptional activator activity, RNA polymerase II core promoter proximal region sequence-specific binding; DNA binding; transcription factor activity, sequence-specific DNA binding; transcription coactivator activity; transcription corepressor activity; protein binding; protein dimerization activity	nucleus; nucleoplasm	-0.193422	0.746186	0.907018	-1.39406	0.0197308	0.753763	-0.532818	0.269176	0.982348
ENSG00000279781	5	14	1	1	3	1	7	5	17	6	5.02594	14.2961	0.984889	0.920557	2.82486	0.950574	7.12143	5.0497	17.5497	5.82369	8.19893	23.3215	1.60667	1.50172	4.60826	1.55069	11.6173	8.23768	28.6292	9.50031	RP11-466A19.7		17	32518322	32518934	TEC				-0.322412	0.608644	0.842512	-1.49826	0.0197239	0.753763	-0.637367	0.196818	0.982348
ENSG00000115607	8	21	13	20	7	16	19	43	34	29	8.04151	21.4442	12.8036	18.4111	6.59135	15.2092	19.3296	43.4274	35.0994	28.1478	6.49294	17.3146	10.338	14.8657	5.32204	12.2803	15.6073	35.0645	28.3403	22.7274	IL18RAP	interleukin 18 receptor accessory protein	2	102418689	102452565	protein_coding	inflammatory response; immune response; signal transduction; cell surface receptor signaling pathway; cellular response to hydrogen peroxide; cellular response to cytokine stimulus	receptor activity	plasma membrane; membrane; integral component of membrane	-1.01587	0.0281276	0.293272	-1.07506	0.0199629	0.756124	-1.01543	0.00463817	0.461893
ENSG00000231651	15	19	23	27	45	21	1	12	17	11	15.0778	19.4019	22.6525	24.855	42.3729	19.9621	1.01735	12.1193	17.5497	10.6768	36.4639	46.921	54.7822	60.1089	102.474	48.2758	2.46033	29.309	42.4419	25.8205	DLG3-AS1	DLG3 antisense RNA 1	X	70452958	70455994	antisense				0.721028	0.172612	0.546038	1.21861	0.0199946	0.756124	0.934702	0.0259027	0.764992
ENSG00000262402	11	4	3	1	5	1	6	14	7	9	11.0571	4.0846	2.95467	0.920557	4.7081	0.950574	6.10409	14.1392	7.22635	8.73554	23.2781	8.59916	6.22035	1.93802	9.9118	2.00121	12.8507	29.7666	15.2134	18.3906	RP11-667K14.8		17	2127430	2127904	processed_pseudogene				-0.480961	0.414842	0.739239	-1.41341	0.0199411	0.756124	-0.768948	0.102201	0.965268
ENSG00000144824	61	24	40	166	93	514	27	15	19	185	61.3165	24.5076	39.3956	152.812	87.5707	488.595	27.4684	15.1491	19.6144	179.564	22.0207	8.80144	14.1482	54.8797	31.4494	175.47	9.86475	5.44051	7.04413	64.4869	PHLDB2	pleckstrin homology like domain family B member 2	3	111732497	111976517	protein_coding	microtubule cytoskeleton organization; regulation of gastrulation; regulation of epithelial to mesenchymal transition; establishment of protein localization; negative regulation of stress fiber assembly; negative regulation of focal adhesion assembly; regulation of microtubule cytoskeleton organization; negative regulation of wound healing, spreading of epidermal cells; positive regulation of bas…	protein binding; cadherin binding	focal adhesion; cytoplasm; cytosol; plasma membrane; membrane; cell leading edge; intermediate filament cytoskeleton; basal cortex; integral component of membrane	-0.304349	0.62231	0.849067	1.43449	0.0199636	0.756124	0.679243	0.170485	0.982348
ENSG00000272240	22	27	13	0	4	5	8	6	66	3	22.1142	27.5711	12.8036	0	3.76648	4.75287	8.13878	6.05964	68.1342	2.91185	40.8764	50.9631	23.6665	0	6.96208	8.78534	15.044	11.2008	125.941	5.38234	RP5-855D21.1		8	234347	234887	antisense				-0.0696374	0.91558	0.974039	-1.53788	0.0198978	0.756124	-0.40931	0.411941	0.982348
ENSG00000258302	133	74	64	27	29	20	26	102	54	41	133.69	75.5651	63.0329	24.855	27.307	19.0115	26.451	103.014	55.7462	39.7952	78.1356	44.1643	36.8398	14.5266	15.9597	11.1113	15.4594	60.2068	32.581	23.2585	RP11-981P6.1		12	89561129	89594878	antisense				0.595055	0.180806	0.553631	-1.05795	0.019945	0.756124	0.0176713	0.968113	0.997845
ENSG00000169194	2	2	2	7	93	17	15	4	0	10	2.01038	2.0423	1.96978	6.4439	87.5707	16.1598	15.2602	4.03976	0	9.70615	1.90107	1.93125	1.86268	6.09352	82.8092	15.2811	14.4305	3.8201	0	9.17839	IL13	interleukin 13	5	132656263	132661110	protein_coding	microglial cell activation; positive regulation of immunoglobulin production; movement of cell or subcellular component; inflammatory response; immune response; signal transduction; cell-cell signaling; response to mechanical stimulus; regulation of proton transport; positive regulation of B cell proliferation; response to lipopolysaccharide; positive regulation of connective tissue growth factor…	cytokine activity; cytokine receptor binding; interleukin-13 receptor binding; protein binding	extracellular region; extracellular space; cytoplasm; external side of plasma membrane	-0.780085	0.239362	0.611421	1.52569	0.020124	0.759739	0.562683	0.253391	0.982348
ENSG00000115415	332810	211170	228338	264773	283451	227675	147860	169860	172518	179481	334537	215636	224888	243739	266903	216422	150425	171548	178097	174207	193430	124681	130030	140930	154324	125136	86976	99189.6	102976	100727	STAT1	signal transducer and activator of transcription 1	2	190964358	191020960	protein_coding	signal transduction; regulation of transcription, DNA-templated; negative regulation of transcription from RNA polymerase II promoter; negative regulation of endothelial cell proliferation; positive regulation of mesenchymal cell proliferation; negative regulation of mesenchymal to epithelial transition involved in metanephros morphogenesis; transcription, DNA-templated; apoptotic process; JAK-ST…	signal transducer activity; transcription factor activity, sequence-specific DNA binding; RNA polymerase II core promoter proximal region sequence-specific DNA binding; RNA polymerase II core promoter sequence-specific DNA binding; transcription factor activity, RNA polymerase II core promoter sequence-specific; DNA binding; double-stranded DNA binding; tumor necrosis factor receptor binding; pro…	nucleus; nuclear chromatin; nucleoplasm; nucleolus; cytoplasm; cytosol; axon; dendrite; perinuclear region of cytoplasm	0.599852	0.00636197	0.154019	0.510458	0.0202385	0.760336	0.553011	0.00136235	0.264491
ENSG00000175536	71	61	126	80	41	84	84	171	122	117	71.3684	62.2902	124.096	73.6446	38.6065	79.8482	85.4572	172.7	125.945	113.562	92.8068	81.0015	161.373	95.7667	50.2035	103.834	111.128	224.577	163.778	147.675	LIPT2	lipoyl(octanoyl) transferase 2 (putative)	11	74491712	74493733	protein_coding	cellular protein modification process; glyoxylate metabolic process; lipoate biosynthetic process	lipoyl(octanoyl) transferase activity; ligase activity; transferase activity, transferring acyl groups; transferase activity; octanoyltransferase activity	mitochondrial matrix; mitochondrion; cytoplasm	-0.494489	0.188393	0.559838	-0.876971	0.0201844	0.760336	-0.652505	0.0351412	0.805495
ENSG00000166436	3914	3096	3807	5204	4726	5384	2979	3829	3683	3767	3934.31	3161.48	3749.47	4790.58	4450.1	5117.89	3030.68	3867.06	3802.09	3656.31	3609.46	2900.44	3439.88	4395.03	4082.66	4695.31	2780.44	3547.76	3488.16	3354.41	TRIM66	tripartite motif containing 66	11	8612037	8671866	protein_coding		metal ion binding; zinc ion binding	aggresome; nucleoplasm; intracellular; nucleus	0.0109249	0.950452	0.984289	0.407865	0.0202413	0.760336	0.219371	0.224371	0.982348
ENSG00000270038	3	0	1	0	3	1	23	0	14	7	3.01557	0	0.984889	0	2.82486	0.950574	23.399	0	14.4527	6.79431	4.1594	0	1.35847	0	3.89636	1.31114	32.2745	0	19.9348	9.37146	RP11-1070N10.7		14	95644508	95645232	lincRNA				-1.53775	0.0228733	0.270135	-1.56763	0.0203758	0.761572	-1.37218	0.00577902	0.492047
ENSG00000243144	8	0	4	3	0	2	3	10	26	5	8.04151	0	3.93956	2.76167	0	1.90115	3.05204	10.0994	26.8407	4.85308	12.7643	0	6.25327	4.38361	0	3.01769	4.84451	16.0308	42.6044	7.7033	RP11-115N4.1		7	91311368	91515409	lincRNA				-0.960355	0.149668	0.522606	-1.54995	0.0204225	0.761572	-1.05132	0.0351611	0.805495
ENSG00000231738	9	1	2	0	2	3	11	22	4	3	9.0467	1.02115	1.96978	0	1.88324	2.85172	11.1908	22.2187	4.12935	2.91185	13.8753	1.56618	3.02113	0	2.88841	4.37381	17.1638	34.0777	6.33335	4.46602	TSPAN19	tetraspanin 19	12	85014311	85036277	protein_coding	cell surface receptor signaling pathway		integral component of membrane; membrane; integral component of plasma membrane	-0.901269	0.171164	0.545319	-1.53437	0.0204777	0.761572	-1.02422	0.0393847	0.826471
ENSG00000225094	13	5	22	5	3	2	3	18	20	9	13.0675	5.10575	21.6676	4.60279	2.82486	1.90115	3.05204	18.1789	20.6467	8.73554	15.3374	5.99266	25.4314	5.40233	3.31557	2.23139	3.58221	21.3368	24.2332	10.253	SETP20	SET pseudogene 20	4	109553243	109554094	processed_pseudogene				0.0268774	0.963066	0.988142	-1.38809	0.0204595	0.761572	-0.398088	0.409115	0.982348
ENSG00000226835	9	34	26	96	135	53	15	64	25	29	9.0467	34.7191	25.6071	88.3735	127.119	50.3804	15.2602	64.6361	25.8084	28.1478	10.6494	40.87	30.1438	104.03	149.64	59.306	17.9638	76.0873	30.3807	33.1346	RP11-148B18.1		1	94247866	94334848	lincRNA				-0.408781	0.42467	0.745995	1.16911	0.0203773	0.761572	0.512217	0.265155	0.982348
ENSG00000080947	201	226	249	95	121	117	123	280	170	144	202.043	230.78	245.237	87.4529	113.936	111.217	125.134	282.783	175.497	139.769	124.029	141.67	150.545	53.685	69.9424	68.2733	76.8163	173.593	107.733	85.8002	CROCCP3	ciliary rootlet coiled-coil, rootletin pseudogene 3	1	16467436	16499257	transcribed_unprocessed_pseudogene				0.299067	0.345187	0.69161	-0.742856	0.0203983	0.761572	-0.113844	0.738041	0.984795
ENSG00000214694	25	16	22	13	35	16	10	2	5	12	25.1297	16.3384	21.6676	11.9672	32.9567	15.2092	10.1735	2.01988	5.16168	11.6474	41.5711	27.028	35.8438	19.7969	54.519	25.1599	16.8296	3.34141	8.53876	19.2678	ARHGEF33	Rho guanine nucleotide exchange factor 33	2	38889880	38975449	protein_coding	positive regulation of GTPase activity; regulation of Rho protein signal transduction	Rho guanyl-nucleotide exchange factor activity; guanyl-nucleotide exchange factor activity		1.25659	0.0153899	0.230913	1.19815	0.0207678	0.76602	1.17956	0.00354219	0.410937
ENSG00000112902	18	5	21	14	4	6	16	9	9	105	18.0934	5.10575	20.6827	12.8878	3.76648	5.70344	16.2776	9.08946	9.29103	101.915	23.4979	6.63084	26.8606	16.7374	4.89154	7.40707	21.1397	11.8045	12.0663	132.357	SEMA5A	semaphorin 5A	5	9035026	9546075	protein_coding	positive regulation of endothelial cell proliferation; blood vessel endothelial cell proliferation involved in sprouting angiogenesis; cell adhesion; negative regulation of cell adhesion; cell-cell signaling; multicellular organism development; nervous system development; axonal fasciculation; diencephalon development; cell differentiation; positive regulation of actin filament depolymerization; …	semaphorin receptor binding; chondroitin sulfate proteoglycan binding; heparan sulfate proteoglycan binding; syndecan binding	plasma membrane; membrane; integral component of membrane; extracellular exosome	-0.886106	0.160426	0.533359	-1.46472	0.0207481	0.76602	-1.01481	0.0366538	0.815961
ENSG00000102387	17	8	8	5	2	0	3	9	11	15	17.0882	8.1692	7.87912	4.60279	1.88324	0	3.05204	9.08946	11.3557	14.5592	8.11021	3.87717	3.73949	2.18452	0.893803	0	1.44853	4.31393	5.38951	6.90993	TAF7L	TATA-box binding protein associated factor 7 like	X	101268253	101293057	protein_coding	transcription, DNA-templated; regulation of transcription, DNA-templated; regulation of transcription from RNA polymerase II promoter; transcription initiation from RNA polymerase II promoter; multicellular organism development; spermatogenesis; cell differentiation; RNA polymerase II transcriptional preinitiation complex assembly	transcription coactivator activity; transcription factor binding; histone acetyltransferase binding; transcription regulatory region DNA binding	nucleus; transcription factor TFIID complex; cytoplasm	0.135174	0.816893	0.936293	-1.40575	0.0207365	0.76602	-0.319473	0.514519	0.982348
ENSG00000184227	49	275	230	118	15	7	502	29	104	321	49.2542	280.816	226.525	108.626	14.1243	6.65402	510.709	29.2883	107.363	311.567	33.0122	188.215	151.826	72.8055	9.4667	4.4598	342.298	19.6302	71.9591	208.825	ACOT1	acyl-CoA thioesterase 1	14	73537114	73543794	protein_coding	acyl-CoA metabolic process; very long-chain fatty acid metabolic process; long-chain fatty acid metabolic process; long-chain fatty-acyl-CoA biosynthetic process	thiolester hydrolase activity; palmitoyl-CoA hydrolase activity; hydrolase activity; acyl-CoA hydrolase activity; carboxylic ester hydrolase activity; myristoyl-CoA hydrolase activity	cytoplasm; cytosol	-0.292857	0.650685	0.865318	-1.49729	0.0206898	0.76602	-0.579753	0.24445	0.982348
ENSG00000211952	18	14	10	4	71	1647	118	1	10	83	18.0934	14.2961	9.84889	3.68223	66.8551	1565.6	120.047	1.00994	10.3234	80.5611	42.5727	33.6379	23.1739	8.66407	157.306	3683.75	282.464	2.37633	24.2903	189.555	IGHV4-28	immunoglobulin heavy variable 4-28	14	106324254	106324760	IG_V_gene	positive regulation of B cell activation; B cell receptor signaling pathway; innate immune response; defense response to bacterium; complement activation, classical pathway; phagocytosis, engulfment; phagocytosis, recognition; immune system process; adaptive immune response	immunoglobulin receptor binding; antigen binding	blood microparticle; immunoglobulin complex, circulating; membrane; external side of plasma membrane; plasma membrane; extracellular region	-0.276876	0.677649	0.87707	1.54186	0.0206587	0.76602	0.550739	0.21591	0.982348
ENSG00000158813	0	1	2	0	4	0	1	34	12	2	0	1.02115	1.96978	0	3.76648	0	1.01735	34.3379	12.388	1.94123	0	0.875021	1.6879	0	3.22749	0	0.871763	29.4241	10.6153	1.66344	EDA	ectodysplasin A	X	69616067	70039469	protein_coding	immune response; multicellular organism development; cell differentiation; tumor necrosis factor-mediated signaling pathway; odontogenesis of dentin-containing tooth; positive regulation of NF-kappaB transcription factor activity; hair follicle development; cell-matrix adhesion; gene expression; positive regulation of gene expression; positive regulation of NF-kappaB import into nucleus; positive…	receptor binding; tumor necrosis factor receptor binding; protein binding	extracellular region; collagen trimer; cytoskeleton; plasma membrane; membrane; integral component of membrane; endoplasmic reticulum membrane; integral component of plasma membrane; apical part of cell	-1.62655	0.01568	0.232866	-1.55716	0.0208175	0.766595	-1.37304	0.00524063	0.475028
ENSG00000170647	421	360	240	322	207	362	318	571	597	461	423.184	367.614	236.373	296.419	194.916	344.108	323.517	576.676	616.305	447.454	216.684	188.23	121.031	151.776	99.8031	176.194	165.651	295.277	315.568	229.111	TMEM133	transmembrane protein 133	11	100991989	100993941	protein_coding			membrane; integral component of membrane	-0.490236	0.139125	0.51011	-0.766205	0.0209123	0.767746	-0.608755	0.0247403	0.757164
ENSG00000185818	16	7	5	5	3	4	10	4	12	29	16.083	7.14805	4.92445	4.60279	2.82486	3.8023	10.1735	4.03976	12.388	28.1478	2.81147	1.24955	0.860842	0.804613	0.493814	0.664679	1.77842	0.70619	2.16555	4.92052	NAT8L	N-acetyltransferase 8 like	4	2059512	2069089	protein_coding		N-acetyltransferase activity; transferase activity; transferase activity, transferring acyl groups; aspartate N-acetyltransferase activity	mitochondrion; cytoplasm; endoplasmic reticulum; membrane; integral component of membrane; rough endoplasmic reticulum membrane; organelle membrane; mitochondrial membrane; intracellular membrane-bounded organelle	-0.454252	0.429826	0.749242	-1.3592	0.0209193	0.767746	-0.739445	0.109678	0.967708
ENSG00000099974	206	372	494	17	185	11	202	175	200	512	207.069	379.868	486.535	15.6495	174.2	10.4563	205.504	176.739	206.467	496.955	134.025	245.869	314.91	10.1291	112.751	6.76784	133.012	114.394	133.636	321.654	DDTL	D-dopachrome tautomerase-like	22	23966901	23972532	protein_coding		lyase activity	extracellular exosome; cytoplasm	0.264743	0.659698	0.868812	-1.39013	0.0209513	0.767746	-0.20849	0.671781	0.98432
ENSG00000211904	0	2	0	12	6	5	15	0	27	136	0	2.0423	0	11.0467	5.64973	4.75287	15.2602	0	27.8731	132.004	0	39.275	0	212.436	108.649	91.4013	293.466	0	536.021	2538.53	IGHJ2	immunoglobulin heavy joining 2	14	105865199	105865250	IG_J_gene				-2.39681	0.000391546	0.0349734	-1.5598	0.0210199	0.769007	-1.32429	0.0065683	0.506865
ENSG00000039068	103	135	233	204	714	554	94	34	67	379	103.534	137.855	229.479	187.794	672.317	526.618	95.6307	34.3379	69.1665	367.863	44.6751	59.4845	99.0202	81.0329	290.105	227.235	41.2646	14.8168	29.8453	158.733	CDH1	cadherin 1	16	68737225	68835548	protein_coding	response to drug; neuron projection development; pituitary gland development; response to organic substance; response to toxic substance; synapse assembly; homophilic cell adhesion via plasma membrane adhesion molecules; cell adhesion; single organismal cell-cell adhesion; negative regulation of cell-cell adhesion; extracellular matrix disassembly; extracellular matrix organization; adherens junc…	calcium ion binding; glycoprotein binding; protein binding; beta-catenin binding; ankyrin binding; GTPase activating protein binding; gamma-catenin binding; cadherin binding; metal ion binding; cell adhesion molecule binding	integral component of membrane; membrane; plasma membrane; cytoplasm; cortical actin cytoskeleton; extracellular region; endosome; Golgi apparatus; trans-Golgi network; cell-cell adherens junction; cytoplasmic side of plasma membrane; actin cytoskeleton; lateral plasma membrane; catenin complex; flotillin complex; lamellipodium; cell junction; apical junction complex; perinuclear region of cytopl…	0.139595	0.80679	0.933311	1.31486	0.0211006	0.770703	0.749178	0.110188	0.968313
ENSG00000138771	442	4669	1553	3886	914	2157	75	214	292	1398	444.293	4767.75	1529.53	3577.29	860.642	2050.39	76.3011	216.127	301.442	1356.92	717.181	7696.12	2468.98	5774.47	1389.25	3309.75	123.166	348.873	486.59	2190.35	SHROOM3	shroom family member 3	4	76435100	76783253	protein_coding	cell morphogenesis; neural tube closure; epithelial cell development; multicellular organism development; pattern specification process; regulation of cell shape; cellular pigment accumulation; apical protein localization	actin binding; actin filament binding	cytoplasm; cytoskeleton; microtubule; adherens junction; apical plasma membrane; cell junction; apical junction complex	1.49187	0.0180243	0.248345	1.45387	0.0211729	0.772091	1.32124	0.00623311	0.499682
ENSG00000176635	4	9	1	1	2	0	9	18	9	0	4.02075	9.19035	0.984889	0.920557	1.88324	0	9.15613	18.1789	9.29103	0	2.89993	6.62845	0.710342	0.663943	1.35827	0	6.60377	13.1114	6.70107	0	HORMAD2	HORMA domain containing 2	22	30080174	30177075	protein_coding	meiotic nuclear division; meiotic sister chromatid cohesion; meiotic cell cycle		nucleus; chromosome; synaptonemal complex	-0.631528	0.346928	0.692327	-1.55132	0.0212081	0.772119	-0.788889	0.113028	0.969145
ENSG00000224272	13	21	7	29	6	8	56	34	45	17	13.0675	21.4442	6.89423	26.6962	5.64973	7.60459	56.9715	34.3379	46.4551	16.5005	10.9534	17.975	5.7789	22.3773	4.73573	6.37434	47.7548	28.7829	38.9398	13.8311	AC114730.3		2	241808312	241812016	antisense				-1.20573	0.0258312	0.284023	-1.24266	0.0214612	0.780071	-1.1664	0.00540376	0.48043
ENSG00000207870	33	59	32	32	61	47	21	10	20	31	33.1712	60.2479	31.5165	29.4578	57.4389	44.677	21.3643	10.0994	20.6467	30.0891	301.557	547.708	286.513	267.798	522.172	406.154	194.221	91.8127	187.698	273.537	MIR221	microRNA 221	X	45746157	45746266	miRNA				0.906341	0.0328649	0.30918	0.973267	0.0215326	0.780139	0.916921	0.00619145	0.499682
ENSG00000144452	396	1488	93	273	549	190	4503	143	1391	434	398.055	1519.47	91.5947	251.312	516.95	180.609	4581.12	144.421	1435.98	421.247	56.8244	216.912	13.0756	35.8761	73.7973	25.7829	653.978	20.6169	204.994	60.1352	ABCA12	ATP binding cassette subfamily A member 12	2	214931542	215138428	protein_coding	transport; lipid transport; positive regulation of cholesterol efflux; cellular homeostasis; keratinocyte differentiation; keratinization; secretion by cell; phospholipid efflux; ceramide transport; surfactant homeostasis; regulated exocytosis; lung alveolus development; transmembrane transport; lipid homeostasis; establishment of skin barrier; protein localization to plasma membrane; positive re…	nucleotide binding; receptor binding; transporter activity; lipid transporter activity; protein binding; ATP binding; ATPase activity; lipid-transporting ATPase activity; apolipoprotein A-I receptor binding; ATPase activity, coupled to transmembrane movement of substances	cytoplasm; mitochondrial inner membrane; cytosol; plasma membrane; membrane; integral component of membrane; intracellular membrane-bounded organelle; epidermal lamellar body	-0.891509	0.170209	0.544659	-1.49413	0.0215325	0.780139	-0.996414	0.0441669	0.84938
ENSG00000128606	70	33	34	39	24	21	51	55	46	47	70.3632	33.698	33.4862	35.9017	22.5989	19.9621	51.8847	55.5467	47.4875	45.6189	86.9755	41.6538	41.3921	44.3779	27.9344	24.675	64.1344	68.6609	58.699	56.3893	LRRC17	leucine rich repeat containing 17	7	102912991	102944949	protein_coding	ossification; negative regulation of osteoclast differentiation; bone marrow development		extracellular region; extracellular space	-0.124999	0.731659	0.901709	-0.855836	0.0215903	0.780969	-0.420142	0.202261	0.982348
ENSG00000188004	5	6	0	5	5	2	8	12	22	10	5.02594	6.1269	0	4.60279	4.7081	1.90115	8.13878	12.1193	22.7114	9.70615	4.72363	5.75836	0	4.32593	4.42491	1.78679	7.64923	11.3903	21.3453	9.12232	C1orf204	chromosome 1 open reading frame 204	1	159834474	159855347	protein_coding		RNA binding	membrane; integral component of membrane	-1.37234	0.0216469	0.263504	-1.36685	0.0217101	0.781529	-1.29869	0.00405799	0.436841
ENSG00000262339	12	9	7	11	6	1	16	27	28	5	12.0623	9.19035	6.89423	10.1261	5.64973	0.950574	16.2776	27.2684	28.9054	4.85308	34.1224	25.9982	19.5028	28.6453	15.9823	2.68904	46.0469	77.1383	81.7692	13.7286	RP11-1197K16.2		17	82978525	82981738	antisense				-0.826681	0.152644	0.525359	-1.34017	0.0216506	0.781529	-0.980735	0.0299392	0.790412
ENSG00000104055	130	56	169	105	1512	759	138	59	261	390	130.675	57.1844	166.446	96.6585	1423.73	721.486	140.394	59.5864	269.44	378.54	62.8243	27.4925	80.0223	46.4704	684.486	346.868	67.4971	28.6473	129.538	181.99	TGM5	transglutaminase 5	15	43232595	43266857	protein_coding	cellular protein modification process; epidermis development; peptide cross-linking; cornification	protein-glutamine gamma-glutamyltransferase activity; transferase activity; transferase activity, transferring acyl groups; metal ion binding	cytoplasm; plasma membrane	-0.553977	0.349653	0.694175	1.35824	0.0216824	0.781529	0.590301	0.230759	0.982348
ENSG00000270923	16	13	30	17	8	16	21	54	24	23	16.083	13.275	29.5467	15.6495	7.53297	15.2092	21.3643	54.5367	24.7761	22.3242	19.471	16.0714	35.7708	18.9461	9.11982	18.4131	25.8648	66.0251	29.9952	27.0268	TAS2R6P	taste 2 receptor member 6 pseudogene	7	141787815	141788640	processed_pseudogene				-0.571157	0.220086	0.593437	-1.08303	0.0218076	0.782531	-0.765277	0.0428004	0.848641
ENSG00000160097	28	10	9	57	73	77	53	12	13	15	28.1453	10.2115	8.86401	52.4718	68.7383	73.1942	53.9194	12.1193	13.4204	14.5592	44.0458	15.9804	13.8717	82.1154	107.572	114.545	84.381	18.966	21.0021	22.7844	FNDC5	fibronectin type III domain containing 5	1	32862268	32872482	protein_coding	positive regulation of brown fat cell differentiation; response to muscle activity;	hormone activity	integral component of membrane; membrane; plasma membrane; endoplasmic reticulum; extracellular region; peroxisome; peroxisomal membrane	-0.428115	0.421108	0.743581	1.19733	0.021801	0.782531	0.521085	0.265721	0.982348
ENSG00000254016	0	0	9	1	7	2	22	9	5	45	0	0	8.86401	0.920557	6.59135	1.90115	22.3817	9.08946	5.16168	43.6777	0	0	20.9057	2.17113	15.5456	4.48384	52.7869	21.4374	12.1738	103.013	ALG1L10P	asparagine-linked glycosylation 1-like 10, pseudogene	12	8227734	8231764	unprocessed_pseudogene				-1.56857	0.0196334	0.256478	-1.54023	0.0219138	0.785086	-1.39286	0.00527533	0.476432
ENSG00000139547	26	43	36	39	29	39	56	114	56	40	26.1349	43.9095	35.456	35.9017	27.307	37.0724	56.9715	115.133	57.8108	38.8246	9.32224	15.6624	12.6471	12.806	9.74033	13.2236	20.3216	41.0676	20.621	13.8486	RDH16	retinol dehydrogenase 16 (all-trans)	12	56951431	56959374	protein_coding	lipid metabolic process; oxidation-reduction process	retinol dehydrogenase activity; electron carrier activity; oxidoreductase activity	endoplasmic reticulum; endoplasmic reticulum membrane; membrane; integral component of membrane; organelle membrane; intracellular membrane-bounded organelle	-0.849759	0.0334976	0.311356	-0.914398	0.0220298	0.785772	-0.862376	0.00607641	0.497165
ENSG00000199172	48	28	36	32	13	19	28	105	40	28	48.2491	28.5922	35.456	29.4578	12.2411	18.0609	28.4857	106.044	41.2935	27.1772	513.288	304.172	377.192	313.381	130.224	192.137	303.04	1128.12	439.292	289.119	MIR331	microRNA 331	12	95308420	95308513	miRNA				-0.387663	0.426595	0.747243	-1.12821	0.0220379	0.785772	-0.653764	0.107287	0.967708
ENSG00000260086	24	30	16	51	65	50	22	20	18	45	24.1245	30.6345	15.7582	46.9484	61.2054	47.5287	22.3817	20.1988	18.5821	43.6777	29.2065	37.0878	19.0778	56.8383	74.0985	57.5408	27.0964	24.4537	22.4964	52.8786	RP11-42I10.1		16	48623436	48744921	lincRNA				-0.135348	0.736442	0.903593	0.891616	0.0220027	0.785772	0.43467	0.246851	0.982348
ENSG00000251372	10	15	18	2	0	9	10	68	44	0	10.0519	15.3173	17.728	1.84111	0	8.55517	10.1735	68.6759	45.4228	0	17.5426	26.7317	30.9389	3.21311	0	14.9305	17.7548	119.853	79.2719	0	LINC00499	long intergenic non-protein coding RNA 499	4	138309711	138424344	lincRNA				-0.702248	0.297466	0.659785	-1.54263	0.0221734	0.789353	-0.814934	0.100707	0.964159
ENSG00000135900	17850	16621	13291	19857	23500	17692	13180	9884	14719	14169	17942.6	16972.5	13090.2	18279.5	22128.1	16817.6	13408.6	9982.24	15195	13752.6	10264.7	9709.69	7488.65	10457.4	12659.1	9621.03	7670.85	5710.67	8692.77	7867.65	MRPL44	mitochondrial ribosomal protein L44	2	223957404	223967714	protein_coding	RNA phosphodiester bond hydrolysis, endonucleolytic; RNA phosphodiester bond hydrolysis; RNA processing; mitochondrial translational elongation; mitochondrial translational termination; nucleic acid phosphodiester bond hydrolysis	ribonuclease III activity; RNA binding; nuclease activity; endonuclease activity; protein binding; hydrolase activity	plasma membrane; ribosome; mitochondrion; nucleus; mitochondrial inner membrane; mitochondrial large ribosomal subunit; intracellular ribonucleoprotein complex	0.282743	0.220627	0.594117	0.527591	0.0222695	0.791518	0.406179	0.0355262	0.806031
ENSG00000198851	11	20	27	9	4	16	10	39	37	18	11.0571	20.423	26.592	8.28501	3.76648	15.2092	10.1735	39.3876	38.1964	17.4711	8.10636	14.9729	19.4956	6.07406	2.76135	11.1504	7.45856	28.8766	28.0033	12.8087	CD3E	CD3e molecule	11	118304545	118316175	protein_coding	cell surface receptor signaling pathway; immune system process; positive regulation of T cell anergy; protein complex assembly; transmembrane receptor protein tyrosine kinase signaling pathway; signal complex assembly; G-protein coupled receptor signaling pathway; response to nutrient; positive regulation of gene expression; negative regulation of gene expression; T cell costimulation; positive r…	transmembrane signaling receptor activity; signal transducer activity; signal transducer activity, downstream of receptor; protein binding; SH3 domain binding; protein kinase binding; receptor signaling complex scaffold activity; T cell receptor binding; protein heterodimerization activity	integral component of membrane; membrane; immunological synapse; plasma membrane; integral component of plasma membrane; cell-cell junction; external side of plasma membrane; T cell receptor complex; alpha-beta T cell receptor complex	-0.382309	0.466856	0.77238	-1.22063	0.022386	0.793632	-0.667488	0.123527	0.971215
ENSG00000234134	4	9	11	6	2	3	13	14	7	8	4.02075	9.19035	10.8338	5.52334	1.88324	2.85172	13.2255	14.1392	7.22635	7.76492	13.4025	30.6345	36.1126	18.4111	6.27747	9.50574	44.0851	47.1305	24.0878	25.8831	RP11-383C5.5		10	125718771	125719365	sense_intronic				-0.351985	0.504646	0.793201	-1.25593	0.0223996	0.793632	-0.670148	0.122517	0.971215
ENSG00000259924	22	22	15	16	11	18	27	58	32	14	22.1142	22.4653	14.7733	14.7289	10.3578	17.1103	27.4684	58.5765	33.0348	13.5886	22.94	23.3043	15.325	15.279	10.7446	17.7493	28.4942	60.764	34.2684	14.0961	RP11-16E23.4		15	65771176	65772139	processed_pseudogene				-0.65777	0.155089	0.527545	-1.06623	0.0225131	0.796395	-0.812442	0.0284469	0.785293
ENSG00000255129	151	103	24	29	117	58	1097	27	38	186	151.783	105.178	23.6373	26.6962	110.17	55.1333	1116.03	27.2684	39.2288	180.534	258.135	178.875	40.1996	45.4016	187.363	93.7641	1898.01	46.3748	66.7156	307.031	RP11-839D17.3		11	113278437	113314437	antisense				-1.2141	0.0647934	0.395051	-1.49966	0.022558	0.796729	-1.19089	0.0164092	0.690151
ENSG00000134627	371	184	148	282	155	308	52	106	151	126	372.925	187.892	145.764	259.597	145.951	292.777	52.9021	107.054	155.883	122.298	196.173	98.8383	76.6773	136.558	76.776	154.012	27.8286	56.3144	82.0004	64.3333	PIWIL4	piwi like RNA-mediated gene silencing 4	11	94543840	94621421	protein_coding	regulation of translation; multicellular organism development; spermatogenesis; negative regulation of transposition; cell differentiation; gene silencing by RNA; piRNA metabolic process; DNA methylation involved in gamete generation; meiotic cell cycle	nucleic acid binding; RNA binding; piRNA binding	nucleus; cytoplasm; P granule; piP-body	0.985166	0.0207217	0.26025	0.970358	0.0226731	0.799538	0.949951	0.00495547	0.472756
ENSG00000225361	6	7	5	1	3	5	10	9	6	10	6.03113	7.14805	4.92445	0.920557	2.82486	4.75287	10.1735	9.08946	6.19402	9.70615	11.3048	13.3984	9.23045	1.72551	5.29496	8.90885	19.0693	17.0374	11.6102	18.1934	PPP1R26-AS1	PPP1R26 antisense RNA 1	9	135462727	135480777	antisense				-0.471199	0.375406	0.713	-1.26258	0.0228615	0.799769	-0.757505	0.0773152	0.939165
ENSG00000259652	9	22	8	6	1	5	5	63	4	10	9.0467	22.4653	7.87912	5.52334	0.941621	4.75287	5.08674	63.6262	4.12935	9.70615	34.2678	85.0958	29.8451	20.9218	3.56675	18.0033	19.268	241.008	15.6415	36.7657	RP11-797A18.3		15	77043680	77045160	lincRNA				-0.484089	0.453701	0.764798	-1.47871	0.0229099	0.799769	-0.725521	0.143878	0.976817
ENSG00000158352	29	11	16	5	11	13	14	34	26	17	29.1505	11.2327	15.7582	4.60279	10.3578	12.3575	14.2429	34.3379	26.8407	16.5005	4.65588	1.79407	2.51689	0.735152	1.65434	1.97372	2.27486	5.48442	4.28697	2.63544	SHROOM4	shroom family member 4	X	50591647	50814302	protein_coding	actin filament organization; multicellular organism development; brain development; actin cytoskeleton organization; cognition	actin binding; actin filament binding	stress fiber; actin cytoskeleton; myosin II complex; cortical actin cytoskeleton; filamentous actin; cytoplasm; cytoskeleton; cytoplasmic side of plasma membrane; basal plasma membrane; apical plasma membrane	-0.268352	0.573818	0.826197	-1.11629	0.0227531	0.799769	-0.577572	0.153804	0.978201
ENSG00000111907	5	1	0	0	3	110	3	5	7	1	5.02594	1.02115	0	0	2.82486	104.563	3.05204	5.0497	7.22635	0.970615	5.03097	1.02217	0	0	2.82769	104.668	3.0551	5.05475	7.23359	0.971587	TPD52L1	tumor protein D52-like 1	6	125119049	125264407	protein_coding	G2/M transition of mitotic cell cycle; positive regulation of MAP kinase activity; positive regulation of JNK cascade; positive regulation of apoptotic signaling pathway	protein binding; identical protein binding; protein homodimerization activity; protein heterodimerization activity	cytoplasm; perinuclear region of cytoplasm	-0.174072	0.795663	0.928675	1.53319	0.0228812	0.799769	0.614878	0.186365	0.982348
ENSG00000157315	44	28	33	14	26	18	26	42	63	24	44.2283	28.5922	32.5014	12.8878	24.4821	17.1103	26.451	42.4175	65.0372	23.2948	51.6686	33.4021	37.9689	15.0558	28.6006	19.9887	30.9008	49.5531	75.978	27.2135	TMED6	transmembrane p24 trafficking protein 6	16	69343248	69351809	protein_coding	transport		endoplasmic reticulum; endoplasmic reticulum membrane; membrane; integral component of membrane	-0.153693	0.714759	0.893567	-0.978773	0.0227903	0.799769	-0.470223	0.204553	0.982348
ENSG00000205279	6	1	0	16	8	31	0	3	5	6	6.03113	1.02115	0	14.7289	7.53297	29.4678	0	3.02982	5.16168	5.82369	4.52448	0.766054	0	11.0494	5.65114	22.1064	0	2.27293	3.87223	4.36886	CTXN3	cortexin 3	5	127649044	127658630	protein_coding			membrane; integral component of membrane; intrinsic component of membrane	-0.222862	0.736621	0.903593	1.49032	0.0227775	0.799769	0.642246	0.196611	0.982348
ENSG00000272777	38	36	62	22	12	11	19	44	24	32	38.1972	36.7614	61.0631	20.2523	11.2995	10.4563	19.3296	44.4373	24.7761	31.0597	43.9048	42.2545	70.1875	23.2785	12.9879	12.0188	22.2179	51.0774	28.4782	35.7008	RP11-571L19.8		4	99067256	99068125	lincRNA				0.536045	0.179774	0.552313	-0.954721	0.0229289	0.799769	-0.0103903	0.980146	0.997849
ENSG00000170160	314	1074	159	486	86	241	664	65	1717	2071	315.629	1096.72	156.597	447.391	80.9794	229.088	675.519	65.6461	1772.52	2010.14	136.873	475.592	67.9087	194.012	35.1168	99.3445	292.94	28.4675	768.656	871.702	CCDC144A	coiled-coil domain containing 144A	17	16689537	16777881	protein_coding				-0.802724	0.20522	0.577774	-1.44041	0.0230296	0.800083	-0.942343	0.0537742	0.886967
ENSG00000179978	45	67	52	40	38	41	43	102	45	92	45.2335	68.4171	51.2143	36.8223	35.7816	38.9735	43.746	103.014	46.4551	89.2966	12.7634	19.305	14.451	10.39	10.0964	10.997	12.3437	29.0671	13.1081	25.1966	RP11-1319K7.1		5	70094659	70128434	unprocessed_pseudogene				-0.339749	0.357621	0.699629	-0.848	0.0230803	0.800083	-0.550673	0.0784125	0.939218
ENSG00000211623	0	0	0	168	19	10543	4	0	2	138	0	0	0	154.654	17.8908	10021.9	4.06939	0	2.06467	133.945	0	0	0	396.548	45.8738	25697.2	10.4343	0	5.29403	343.448	IGKV2D-26	immunoglobulin kappa variable 2D-26	2	89985922	89986702	IG_V_gene	immune response; immunoglobulin production; immune system process; adaptive immune response	antigen binding	membrane; plasma membrane; extracellular space; extracellular region	0.0843177	0.882349	0.962219	1.29486	0.0230487	0.800083	0.265369	0.382444	0.982348
ENSG00000215146	262	157	996	6	44	23	56	861	144	3	263.359	160.321	980.95	5.52334	41.4313	21.8632	56.9715	869.558	148.656	2.91185	188.856	114.966	703.442	3.96081	29.7105	15.6782	40.8544	623.563	106.602	2.08809	RP11-313J2.1		10	42331866	42367974	transcribed_unprocessed_pseudogene				0.442473	0.509483	0.79581	-1.52544	0.0229872	0.800083	-0.053568	0.912742	0.993358
ENSG00000186118	1	9	3	5	0	2	2	26	8	14	1.00519	9.19035	2.95467	4.60279	0	1.90115	2.0347	26.2584	8.25869	13.5886	1.33758	12.2293	3.93169	6.1248	0	2.5298	2.70751	34.9414	10.9896	18.082	TEX38	testis expressed 38	1	46668855	46673594	protein_coding			integral component of membrane; membrane	-1.01166	0.124147	0.490912	-1.49925	0.0231601	0.801482	-1.09242	0.0275944	0.778949
ENSG00000101955	15	35	46	62	144	78	17	3	19	67	15.0778	35.7403	45.3049	57.0745	135.593	74.1448	17.2949	3.02982	19.6144	65.0312	8.60361	20.3939	25.8516	32.5675	77.3714	42.308	9.86871	1.72886	11.1922	37.1077	SRPX	sushi repeat containing protein, X-linked	X	38149336	38220924	protein_coding	phagolysosome assembly; autophagy; cell adhesion; response to endoplasmic reticulum stress; negative regulation of cell proliferation involved in contact inhibition; positive regulation of extrinsic apoptotic signaling pathway in absence of ligand		autophagosome; endoplasmic reticulum; cell surface; membrane	0.23914	0.683901	0.878932	1.32763	0.0231921	0.801482	0.781275	0.0993586	0.959338
ENSG00000265218	82	43	10	17	9	8	40	86	20	12	82.4255	43.9095	9.84889	15.6495	8.47459	7.60459	40.6939	86.8548	20.6467	11.6474	147.452	78.55	17.6188	27.9955	15.1603	13.6039	72.7977	155.375	36.9351	20.8361	RP11-927P21.1		17	64892729	64910180	antisense				0.110188	0.851403	0.950177	-1.34772	0.0232803	0.803296	-0.321128	0.507667	0.982348
[truncated: 38,520 more rows]
