# Supplementary material for: Unstable TTTTA/TTTCA expansions in MARCH6 are associated with Familial Adult Myoclonic Epilepsy type 3
Source: Nat Commun. 2019 Oct 29;10:4919. doi: 10.1038/s41467-019-12763-9 (PMC6820781; doi:10.1038/s41467-019-12763-9)
Supplement: Supplementary file 3 — Supplementary Data 2 [file 41467_2019_12763_MOESM3_ESM.xlsx]

## Sheet: Supplementary Data 2
Family	Origin	Patient ID	Gender	Age at examination	Age at tremor onset	Age at seizure onset	Age at onset	Symptom at onset	Focal (F) / Generalized (G) epilepsy	Triggering/worsening factors	Treatment
1	France	III-10	M	72	25	no	25	CT		Vibration, uneven ground	VPA
		III-13	F	70	35	-	35	CT		Uneven ground	VPA
		III-16	M	63	30	30	30	CT / GTCS	G	Uneven ground	VPA
		III-20	M	67	35	25	25	GTCS	G	Sleep deprivation	VPA, BZD
		III-22	F	65	35	30	30	GTCS	G		VPA
		III-23	F	66	25	25
		III-28	F	54	47	26	26	PS			VPA
		III-3	F	60	41	41	41	CT / GTCS	G	Stress	VPA, BZD
		III-31	M	48	40	30	30	GTCS	G	Physical exercise, sleep deprivation	VPA
		IV-11	F	49/60	30	32	30	CT		Physical exercise, Glucose deprivation, Uneven ground	VPA
		IV-12	M	46	30	-	30	CT / PS		Physical exercice, Glucose deprivation, Vibration	BZD
		IV-15	M	44	30	-	30	CT / PS			CBZ
		IV-21	M	35	25	25	25	CT / GTCS			VPA, LTG
		IV-3	M	38	10	24	10	CT		Physical exercise	VPA, LEV
		IV-6	M	47/58	30	25	25	GTCS	G	Physical exercise, Vibration, Stress	VPA, BZD
		IV-8	M	53	52	46	46	single seizure	F, secundary G	Photic stimulation	VPA
		IV-9	M	50/61	25	-	25	CT		Physical exercise, glucose deprivation, uneven ground, vibration	VPA, LEV
		V-6	M	25	-	-		-
2	France	IV-16	M	71	14	30	14	CT		Stress, alcohol	VPA, propanolol
		IV-18	F	67	-	30	30	GTCS	G		VPA; ß Blocker
		IV-2	M	71	19	19	19	CT/GTCS	G		VPA; RR Medication
		IV-9	M	60	40	18	18	GTCS	G	stress, coffee, alcohol	VPA, CLB
		V-1	M	42	-	12	12	FS	F	stress	VPA, LEV, CLB, LTG
		V-20	F	39	14	-	14	CT			Propranolol
		V-22	M	44	28	30	28	GTCS/CT	G	sleep deprivation, alcohol	VPA
		V-8	M	30	-	-		-			none
		V-9	M	28	NA (imputed to AED treatment)	17	17	GTCS	G	sleep deprivation	VPA
3	Netherlands	II-3	F	76	40	44	40	CT	G, M?	possibly myoclonic jerks during sleep	VPA, PHT
		III-1	M	55	45	52	45	CT	G	fatique, physical exercise, emotional stress, after awaking	VPA, CLB, (primidon +; propranolol -)
		III-10	F	42	38	42	38	CT	G	worse after sleep	VPA,CLN
		III-14	M	41	slight tremulousness	-	?	CT	-		-
		III-15	F	42	present	35	young	CT	G		CLN, LEV, LTG
		III-20	M	43	12	31	12	CT	G, M?	NA	VPA,CLN, LEV
		III-24	X	40	19	20	19	CT	G, M	NA	PB, VPA, CLB
		III-25	F	48	44	44	44	CT / GTCS	G		LEV, propranolol
		III-4	X	54	25	44	25	CT	G, M	physical excersice, after awakening	VPA, CLN
		III-5	M	52	30	43	30	CT	G, M?, F?	emotional stress (epileptic attacks), intentional movements (tremulous movements)	OXC,CLN
		IV-2	X	25	20	NA	20	CT	G and/or M	NA	LTG
		IV-3	X	29	22	-	22	CT	-	-	-
		IV-5	X	24	20	-	20	CT	-	NA	-
		IV-8	X	31	12	30	12	CT	F and/or (sec) G	emotional stress, intentional movements,	VPA ,CLN, CLB, LEV (but side-effects)
		IV-9	X	27	present	-	young	CT	M (light-induced)	flashing light (myoclonic jerks), physical exersize (tremulous movements)	-
4	Germany	II-4	M	79	Unkn	40-45	Unkn	CT
		III-1	M	54	37	41	37	CT	G	sleep deprivation, alcohol	VPA
